# Supplementary material for: A genetically encoded probe for imaging nascent and mature HA-tagged proteins in vivo
Source: Nat Commun. 2019 Jul 3;10:2947. doi: 10.1038/s41467-019-10846-1 (PMC6610143; doi:10.1038/s41467-019-10846-1)
Supplement: Supplementary file 16 — Source Data [file 41467_2019_10846_MOESM16_ESM.xlsx]

## Sheet: Fig. 1
Figure 1e
	Ratio			Ratio			Ratio			Ratio			Ratio		(-) control	Ratio		(-) control	Ratio
Cell01	6.16182		Cell01	2.41254		Cell01	1.33419		Cell01	1.54389		Cell01	1.25389		Cell01	0.735789		Cell01	1.16451
Cell02	10.1185		Cell02	3.77964		Cell02	1.41514		Cell02	1.1538		Cell02	1.68975		Cell02	1.58764		Cell02	1.43418
Cell03	6.84047		Cell03	2.76725		Cell03	1.18998		Cell03	1.75752		Cell03	1.22389		Cell03	1.06117		Cell03	1.38397
Cell04	5.08019		Cell04	6.31156		Cell04	1.83434		Cell04	1.46247		Cell04	1.2254		Cell04	2.3402		Cell04	1.15554
Cell05	5.19023		Cell05	4.78519		Cell05	1.63826		Cell05	1.70169		Cell05	1.34001		Cell05	1.44635		Cell05	1.20115
Cell07	10.2959		Cell06	3.21244		Cell07	1.59774		Cell06	1.49731		Cell06	0.901812		Cell06	1.00767		Cell06	1.11744
Cell08	4.78693		Cell07	3.45042		Cell08	1.74443		Cell07	1.63169		Cell07	1.31256		Cell07	1.25697		Cell07	1.8797
Cell09	4.30005		Cell08	2.6856		Cell09	1.71786		Cell08	0.785625		Cell08	1.72514		Cell08	1.63462		Cell08	1.45627
Cell10	4.03708		Cell10	6.02836		Cell10	1.60475		Cell10	1.57138		Cell09	1.06331		Cell09	1.17252		Cell09	1.21351
Cell11	6.44669		Cell11	4.96664		Cell11	1.45257		Cell11	1.49309		Cell10	1.65617		Cell10	1.50155		Cell10	1.24241
Cell12	5.84685		Cell12	6.46413		Cell12	1.01662		Cell12	1.26832		Cell11	1.60864		Cell11	1.09506		Cell11	1.31987
Cell13	5.7076		Cell13	3.48839		Cell13	1.4987		Cell13	1.11751		Cell12	1.2225		Cell12	1.74171		Cell12	1.23065
Cell14	6.75653		Cell14	3.88071		Cell14	1.21534		Cell14	1.50295		Cell13	1.57359		Cell13	1.83652		Cell13	1.23919
Cell15	5.95438		Cell15	2.75556		Cell15	1.22652		Cell15	1.56483		Cell14	0.986774		Cell14	1.2421		Cell14	1.4691
Cell16	4.95743		Cell16	2.41183		Cell16	1.17858		Cell16	1.23355		Cell15	1.50105		Cell15	1.13251		Cell15	1.27177
Cell17	10.1614		Cell17	3.87028		Cell17	0.945045		Cell17	1.32238		Cell16	1.45307		Cell16	1.49935
Cell23	4.82719		Cell18	5.62541		Cell18	0.834693		Cell18	1.45124		Cell17	1.42648		Cell17	1.39047
			Cell19	2.21463		Cell19	0.733527		Cell19	1.21216		Cell18	1.80027		Cell18	1.14517
			Cell20	1.99505		Cell20	0.935593		Cell20	1.37047		Cell19	1.79986		Cell19	1.15279
			Cell21	5.32993		Cell21	1.08346		Cell21	1.31036		Cell20	1.18456		Cell20	1.29263
			Cell22	4.98055		Cell22	1.24907		Cell22	0.965284		Cell21	1.45135		Cell21	0.918558
			Cell23	5.16525		Cell23	1.0216		Cell23	1.24418		Cell22	1.74374
			Cell24	2.58097		Cell24	1.71811		Cell24	0.797377		Cell23	1.56177
			Cell25	2.06518		Cell25	1.12155		Cell25	1.29889		Cell24	1.35029
			Cell26	4.47765		Cell26	1.36438		Cell26	1.348		Cell25	1.18303
			Cell27	4.91667		Cell27	1.68186		Cell27	1.11472
			Cell28	4.67483		Cell29	1.31836		Cell28	1.06594
			Cell29	4.8339					Cell29	1.43493
			Cell30	4.81556					Cell30	1.20557
			Cell32	7.24866					Cell31	1.37205
			Cell33	3.53897					Cell32	1.27132
			Cell34	6.32779
			Cell35	3.97791

## Sheet: Fig. 2
Figure 2a						Figure 2d						Figure 2f
1xHA N-terminus	Ratio		1xHA C-terminus	Ratio		Mito-mCh-1xHA	Ratio		Mito-mCh-smHA (10xHA)	Ratio		FB-GFP	Ratio		FB-Halo	Ratio		FB-SNAP	Ratio		FB-mCh	Ratio
Cell01	2.47416		Cell01	3.87022		Cell06	3.2137		Cell02	13.4361		Cell02	3.57068		Cell02	3.88062		Cell01	11.8666		Cell02	5.74519
Cell03	5.64901		Cell02	4.32972		Cell08	4.75249		Cell04	18.8094		Cell03	5.85074		Cell03	5.72644		Cell02	10.7057		Cell03	4.20225
Cell04	5.80254		Cell03	2.89458		Cell09	3.27227		Cell07	19.0505		Cell04	2.86129		Cell04	6.7221		Cell03	9.29676		Cell04	6.51288
Cell05	4.65577		Cell04	2.30855		Cell10	3.7838		Cell10	14.3133		Cell05	4.56721		Cell05	8.13211		Cell04	5.99684		Cell05	5.02698
Cell06	3.63904		Cell05	3.64086		Cell11	3.47304		Cell11	14.626		Cell06	11.8035		Cell06	5.68603		Cell05	7.46265		Cell06	5.67299
Cell07	3.49431		Cell06	5.14069		Cell12	2.74064		Cell12	7.99391		Cell07	3.52131		Cell07	3.16088		Cell06	7.75278		Cell07	5.02436
Cell08	6.11558		Cell07	5.18362		Cell13-1	2.38869		Cell13	11.2487		Cell08	4.85512		Cell08	4.51005		Cell07	7.44659		Cell08	5.08663
Cell09	7.3976		Cell08	5.51348		Cell13-2	3.81331		Cell14	12.443		Cell09	4.45184		Cell09	5.82221		Cell08	10.5331		Cell09	6.84903
Cell10	9.12909		Cell09	3.20426		Cell14-1	2.86106		Cell16	32.0622		Cell11	10.7111		Cell10	8.57869		Cell09	11.34		Cell10	5.41656
Cell11	3.37631		Cell10	3.43773		Cell14-2	2.22049		Cell18	24.4381		Cell12	8.14335		Cell11	5.79123		Cell10	5.73329		Cell11	5.32525
Cell12	5.83718		Cell11	4.72667		Cell15	2.64359		Cell19	15.2947		Cell13	6.54232		Cell12	5.17918		Cell11	11.4383		Cell12	7.22625
Cell13	5.49299		Cell12	4.69664		Cell16	3.09946		Cell21	27.621		Cell14	2.4967		Cell13	6.03741		Cell12	10.3085		Cell13	6.99766
Cell14	3.6689		Cell13	2.52142		Cell17-1	3.39134		Cell22	15.366		Cell15	4.06461		Cell14	6.21556		Cell13	8.51023		Cell14	5.82531
Cell15	3.74089		Cell14	4.47207		Cell17-2	5.20043		Cell26	11.7507		Cell16	6.15485		Cell15	10.0348		Cell14	5.39025		Cell15	8.18114
Cell16	5.25512		Cell15	3.63081		Cell19-1	4.01649		Cell29	22.0518		Cell17	5.94034		Cell16	4.7821		Cell15	7.05887		Cell16	8.73621
Cell17	4.21457		Cell16	3.83841		Cell19-2	2.45708		Cell30	14.4068		Cell18	6.22887		Cell17	3.96853		Cell16	10.463		Cell17	6.43141
Cell18	7.56772		Cell17	3.91081		Cell20	3.1299		Cell32	5.95591		Cell19	7.25334		Cell18	11.319		Cell17	11.4169		Cell18	6.12225
Cell19	5.62466		Cell18	4.28292		Cell21	2.16138		Cell34	23.5024		Cell20	4.98666		Cell20	5.15045		Cell18	15.4207		Cell19	5.2166
Cell20	5.29203		Cell19	3.85593		Cell22	4.49231		Cell36	11.4604					Cell21	5.36724		Cell19	7.84941		Cell20	5.50113
Cell21	5.02154		Cell20	4.75129		Cell23	3.01577								Cell22	8.92036		Cell20	6.78337		Cell21	10.6731
Cell22	5.12313		Cell21	3.31761		Cell24	5.65448								Cell23	5.5884		Cell21	9.54449		Cell22	4.41415
Cell23	4.69897		Cell22	3.60852		Cell25	3.74775								Cell24	7.67472		Cell22	9.63991		Cell23	6.24437
Cell24	6.29744		Cell23	3.42731		Cell26	3.35034								Cell25	7.00892		Cell23	11.9966		Cell24	5.24383
Cell25	8.71394		Cell24	3.2572		Cell27	5.34732								Cell26	6.55551					Cell25	6.62312
Cell26	3.52533		Cell25	3.84635											Cell27	9.41453					Cell26	5.76883
Cell27	4.39935		Cell26	4.53265											Cell28	10.7523					Cell27	5.95305
Cell28	4.96608		Cell27	3.22173											Cell29	4.39484
															Cell30	5.31612

## Sheet: Fig. 4
Figure 4b						Figure 4d FRAP				Figure 4d Control
Filename	Timepoints	Actual Relative Intensity	Theoritical Relative Intensity	Residuals		filename	T-half	Mobile Fraction	R square	filename	T-half	Mobile Fraction	R square
Cell46.xlsx	0	0.1737	0.2	-0.0263		Cell12.xlsx	116.81	0.87	0.97	Cell28.xlsx	0.7	0.78	0.46
Cell46.xlsx	0.5	0.1733	0.2015	-0.0281		Cell13.xlsx	114.96	1	0.98	Cell29.xlsx	0.82	0.97	0.92
Cell46.xlsx	1	0.1747	0.2029	-0.0282		Cell19.xlsx	144.31	1	0.99	Cell30.xlsx	0.69	0.91	0.8
Cell46.xlsx	1.5	0.1904	0.2044	-0.014		Cell22.xlsx	155.4	1	1	Cell31.xlsx	1.17	1	0.93
Cell46.xlsx	2	0.1816	0.2059	-0.0243		Cell23.xlsx	119.16	1	0.99	Cell32.xlsx	1	0.92	0.91
Cell46.xlsx	2.5	0.1854	0.2073	-0.022		Cell27.xlsx	120.03	1	0.98	Cell33.xlsx	0.67	0.87	0.74
Cell46.xlsx	3	0.2018	0.2088	-0.007		Cell32.xlsx	135.96	1	0.99	Cell34.xlsx	0.9	0.81	0.33
Cell46.xlsx	3.501	0.2076	0.2102	-0.0026		Cell35.xlsx	170.16	0.88	0.99	Cell35.xlsx	1.2	1	0.75
Cell46.xlsx	4.001	0.2032	0.2117	-0.0085		Cell44.xlsx	133.75	1	0.99
Cell46.xlsx	4.501	0.1943	0.2131	-0.0188		Cell45.xlsx	158.04	0.89	0.99
Cell46.xlsx	5.001	0.205	0.2146	-0.0095		Cell46.xlsx	188.18	1	1
Cell46.xlsx	5.501	0.2048	0.216	-0.0112		Cell48.xlsx	133.72	1	1
Cell46.xlsx	6.001	0.2239	0.2175	0.0064
Cell46.xlsx	6.501	0.2092	0.2189	-0.0097
Cell46.xlsx	7.001	0.2122	0.2204	-0.0081
Cell46.xlsx	7.501	0.23	0.2218	0.0082
Cell46.xlsx	8.001	0.2187	0.2232	-0.0046
Cell46.xlsx	8.501	0.236	0.2246	0.0114
Cell46.xlsx	9.001	0.2198	0.2261	-0.0062
Cell46.xlsx	9.501	0.2248	0.2275	-0.0027
Cell46.xlsx	10.001	0.2219	0.2289	-0.007
Cell46.xlsx	10.501	0.2187	0.2303	-0.0116
Cell46.xlsx	11.001	0.2241	0.2318	-0.0076
Cell46.xlsx	11.501	0.2306	0.2332	-0.0025
Cell46.xlsx	12.001	0.2317	0.2346	-0.0029
Cell46.xlsx	12.5	0.2352	0.236	-0.0008
Cell46.xlsx	13	0.2415	0.2374	0.0041
Cell46.xlsx	13.5	0.2415	0.2388	0.0027
Cell46.xlsx	14	0.2255	0.2402	-0.0147
Cell46.xlsx	15	0.2358	0.243	-0.0072
Cell46.xlsx	16	0.2476	0.2458	0.0018
Cell46.xlsx	17	0.2437	0.2485	-0.0048
Cell46.xlsx	18	0.2623	0.2513	0.011
Cell46.xlsx	19	0.2443	0.2541	-0.0098
Cell46.xlsx	20.001	0.2589	0.2568	0.0021
Cell46.xlsx	21.001	0.2638	0.2595	0.0043
Cell46.xlsx	22.001	0.2641	0.2623	0.0018
Cell46.xlsx	23.001	0.2581	0.265	-0.0068
Cell46.xlsx	24.001	0.2906	0.2677	0.0229
Cell46.xlsx	25.001	0.2871	0.2704	0.0167
Cell46.xlsx	26.001	0.2742	0.2731	0.0011
Cell46.xlsx	27.001	0.2867	0.2757	0.011
Cell46.xlsx	28.001	0.2805	0.2784	0.0021
Cell46.xlsx	29	0.2779	0.281	-0.0031
Cell46.xlsx	30	0.2765	0.2837	-0.0072
Cell46.xlsx	31	0.2947	0.2863	0.0083
Cell46.xlsx	32	0.2982	0.2889	0.0092
Cell46.xlsx	33	0.2989	0.2916	0.0074
Cell46.xlsx	34	0.3099	0.2942	0.0157
Cell46.xlsx	35	0.3008	0.2968	0.004
Cell46.xlsx	36	0.3212	0.2993	0.0219
Cell46.xlsx	37.001	0.3107	0.3019	0.0087
Cell46.xlsx	38.001	0.3131	0.3045	0.0087
Cell46.xlsx	39.001	0.3206	0.307	0.0135
Cell46.xlsx	40.001	0.3076	0.3096	-0.002
Cell46.xlsx	41.001	0.3056	0.3121	-0.0065
Cell46.xlsx	42.001	0.3248	0.3147	0.0101
Cell46.xlsx	43.001	0.3353	0.3172	0.0181
Cell46.xlsx	44.001	0.3224	0.3197	0.0028
Cell46.xlsx	45.001	0.3217	0.3222	-0.0005
Cell46.xlsx	46	0.332	0.3247	0.0073
Cell46.xlsx	47	0.3434	0.3272	0.0162
Cell46.xlsx	48	0.3256	0.3296	-0.004
Cell46.xlsx	49	0.3414	0.3321	0.0093
Cell46.xlsx	50	0.3212	0.3346	-0.0133
Cell46.xlsx	51	0.3357	0.337	-0.0013
Cell46.xlsx	52	0.3473	0.3394	0.0078
Cell46.xlsx	53.001	0.3404	0.3419	-0.0014
Cell46.xlsx	54.001	0.3348	0.3443	-0.0095
Cell46.xlsx	55.001	0.3446	0.3467	-0.0021
Cell46.xlsx	56.001	0.354	0.3491	0.0049
Cell46.xlsx	57.001	0.369	0.3515	0.0175
Cell46.xlsx	58.001	0.3565	0.3539	0.0026
Cell46.xlsx	59.001	0.3663	0.3563	0.01
Cell46.xlsx	60.001	0.379	0.3586	0.0203
Cell46.xlsx	61.001	0.3848	0.361	0.0238
Cell46.xlsx	62	0.3672	0.3633	0.0039
Cell46.xlsx	63	0.3772	0.3657	0.0115
Cell46.xlsx	64	0.3938	0.368	0.0258
Cell46.xlsx	65	0.3742	0.3703	0.0039
Cell46.xlsx	66	0.3742	0.3726	0.0016
Cell46.xlsx	67	0.3955	0.3749	0.0206
Cell46.xlsx	68	0.3756	0.3772	-0.0017
Cell46.xlsx	69.001	0.3944	0.3795	0.0148
Cell46.xlsx	70.001	0.3831	0.3818	0.0013
Cell46.xlsx	71.001	0.3872	0.3841	0.0031
Cell46.xlsx	72.001	0.4004	0.3864	0.0141
Cell46.xlsx	73.001	0.3812	0.3886	-0.0074
Cell46.xlsx	74.001	0.3886	0.3909	-0.0022
Cell46.xlsx	75.001	0.4038	0.3931	0.0107
Cell46.xlsx	76.001	0.3909	0.3953	-0.0044
Cell46.xlsx	77.001	0.3949	0.3976	-0.0026
Cell46.xlsx	78.001	0.3961	0.3998	-0.0037
Cell46.xlsx	79	0.3978	0.402	-0.0041
Cell46.xlsx	80	0.4127	0.4042	0.0085
Cell46.xlsx	81	0.4055	0.4064	-0.0009
Cell46.xlsx	82	0.4197	0.4085	0.0112
Cell46.xlsx	83	0.4015	0.4107	-0.0092
Cell46.xlsx	84	0.4259	0.4129	0.013
Cell46.xlsx	85	0.4381	0.415	0.0231
Cell46.xlsx	86	0.4369	0.4172	0.0197
Cell46.xlsx	87.001	0.4251	0.4193	0.0057
Cell46.xlsx	88.001	0.4211	0.4215	-0.0004
Cell46.xlsx	89.001	0.4356	0.4236	0.012
Cell46.xlsx	90.001	0.4283	0.4257	0.0026
Cell46.xlsx	91.001	0.4219	0.4278	-0.0059
Cell46.xlsx	92.001	0.4361	0.4299	0.0061
Cell46.xlsx	93.001	0.4442	0.432	0.0122
Cell46.xlsx	94.001	0.4294	0.4341	-0.0047
Cell46.xlsx	95	0.4352	0.4362	-0.001
Cell46.xlsx	96	0.4427	0.4383	0.0045
Cell46.xlsx	97	0.4437	0.4403	0.0034
Cell46.xlsx	98	0.432	0.4424	-0.0104
Cell46.xlsx	99	0.4396	0.4444	-0.0048
Cell46.xlsx	100	0.4477	0.4465	0.0012
Cell46.xlsx	101	0.4463	0.4485	-0.0022
Cell46.xlsx	102.001	0.4483	0.4506	-0.0023
Cell46.xlsx	103.001	0.4533	0.4526	0.0007
Cell46.xlsx	104.001	0.4602	0.4546	0.0056
Cell46.xlsx	105.001	0.4608	0.4566	0.0043
Cell46.xlsx	106.001	0.4593	0.4586	0.0007
Cell46.xlsx	107.001	0.4611	0.4606	0.0006
Cell46.xlsx	108.001	0.4656	0.4626	0.0031
Cell46.xlsx	109.001	0.4673	0.4645	0.0028
Cell46.xlsx	110.001	0.4443	0.4665	-0.0222
Cell46.xlsx	111.001	0.4777	0.4685	0.0093
Cell46.xlsx	112	0.4717	0.4704	0.0012
Cell46.xlsx	113	0.488	0.4724	0.0156
Cell46.xlsx	114	0.4691	0.4743	-0.0052
Cell46.xlsx	119.001	0.4767	0.4839	-0.0072
Cell46.xlsx	124.001	0.5123	0.4933	0.019
Cell46.xlsx	129	0.5049	0.5026	0.0024
Cell46.xlsx	134	0.5163	0.5116	0.0047
Cell46.xlsx	139.001	0.5167	0.5206	-0.0039
Cell46.xlsx	144.001	0.5294	0.5293	0.0001
Cell46.xlsx	149	0.5373	0.5379	-0.0006
Cell46.xlsx	154.001	0.5397	0.5463	-0.0066
Cell46.xlsx	159.001	0.545	0.5546	-0.0096
Cell46.xlsx	164	0.5487	0.5627	-0.014
Cell46.xlsx	169.001	0.5555	0.5707	-0.0152
Cell46.xlsx	174.001	0.5621	0.5785	-0.0165
Cell46.xlsx	179	0.6026	0.5862	0.0164
Cell46.xlsx	184	0.5854	0.5938	-0.0084
Cell46.xlsx	189.001	0.5978	0.6012	-0.0034
Cell46.xlsx	194	0.5875	0.6085	-0.0209
Cell46.xlsx	199	0.6098	0.6156	-0.0059
Cell46.xlsx	204.001	0.6071	0.6226	-0.0156
Cell46.xlsx	209.001	0.6145	0.6295	-0.015
Cell46.xlsx	214	0.6275	0.6363	-0.0088
Cell46.xlsx	219.001	0.6301	0.6429	-0.0128
Cell46.xlsx	224.001	0.659	0.6494	0.0095
Cell46.xlsx	229	0.6547	0.6558	-0.0012
Cell46.xlsx	234.001	0.6474	0.6621	-0.0147
Cell46.xlsx	239.001	0.6452	0.6683	-0.0231
Cell46.xlsx	244	0.6718	0.6743	-0.0025
Cell46.xlsx	249	0.6662	0.6803	-0.0141
Cell46.xlsx	254.001	0.6682	0.6861	-0.018
Cell46.xlsx	259.001	0.6717	0.6918	-0.0202
Cell46.xlsx	264	0.6797	0.6975	-0.0178
Cell46.xlsx	269.001	0.7057	0.703	0.0028
Cell46.xlsx	274.001	0.6909	0.7084	-0.0175
Cell46.xlsx	279	0.7147	0.7137	0.001
Cell46.xlsx	284.001	0.7095	0.719	-0.0095
Cell46.xlsx	289.001	0.7117	0.7241	-0.0123
Cell46.xlsx	294	0.7231	0.7291	-0.006
Cell46.xlsx	299	0.7391	0.7341	0.005
Cell46.xlsx	304.001	0.7558	0.7389	0.0169
Cell46.xlsx	309	0.765	0.7437	0.0213
Cell46.xlsx	314	0.747	0.7484	-0.0014
Cell46.xlsx	319.001	0.7608	0.7529	0.0079
Cell46.xlsx	324.001	0.7641	0.7575	0.0066
Cell46.xlsx	329	0.7797	0.7619	0.0178
Cell46.xlsx	334.001	0.7367	0.7662	-0.0295
Cell46.xlsx	339.001	0.7518	0.7705	-0.0187
Cell46.xlsx	344	0.769	0.7747	-0.0056
Cell46.xlsx	349	0.734	0.7788	-0.0448
Cell46.xlsx	354.001	0.7515	0.7828	-0.0314
Cell46.xlsx	359	0.7702	0.7868	-0.0166
Cell46.xlsx	364	0.7777	0.7907	-0.013
Cell46.xlsx	369.001	0.7625	0.7945	-0.032
Cell46.xlsx	374.001	0.7847	0.7983	-0.0135
Cell46.xlsx	379	0.7894	0.8019	-0.0125
Cell46.xlsx	384.001	0.8092	0.8056	0.0036
Cell46.xlsx	389.001	0.7938	0.8091	-0.0153
Cell46.xlsx	394	0.818	0.8126	0.0054
Cell46.xlsx	399	0.7903	0.816	-0.0257
Cell46.xlsx	404.001	0.8265	0.8194	0.0072
Cell46.xlsx	409	0.8253	0.8227	0.0027
Cell46.xlsx	414	0.8273	0.8259	0.0014
Cell46.xlsx	419.001	0.8527	0.8291	0.0236
Cell46.xlsx	424.001	0.8578	0.8322	0.0256
Cell46.xlsx	429	0.8404	0.8353	0.0051
Cell46.xlsx	434.001	0.8281	0.8383	-0.0102
Cell46.xlsx	439.001	0.8819	0.8412	0.0407
Cell46.xlsx	444	0.8547	0.8441	0.0106
Cell46.xlsx	449.001	0.8643	0.847	0.0174
Cell46.xlsx	454.001	0.866	0.8497	0.0162
Cell46.xlsx	459	0.9009	0.8525	0.0484
Cell46.xlsx	464	0.8744	0.8552	0.0192
Cell46.xlsx	469.001	0.8822	0.8578	0.0244
Cell46.xlsx	474	0.8988	0.8604	0.0384
Cell46.xlsx	479	0.8691	0.863	0.0061
Cell46.xlsx	484.001	0.8861	0.8655	0.0206
Cell46.xlsx	489.001	0.8733	0.8679	0.0054
Cell46.xlsx	494	0.8467	0.8703	-0.0236
Cell46.xlsx	499.001	0.8686	0.8727	-0.0041
Cell46.xlsx	504.001	0.8699	0.875	-0.0051
Cell46.xlsx	509	0.8875	0.8773	0.0102
filename	T-half	Mobile Fraction	R square
Cell46.xlsx	188.18	1	1

## Sheet: Fig. 5
Figure 5b Number of tracks
HA-H2B	No HA
10949	223
2417	334
3737	87
1909	274
4683
4683
2511
5882
2050
Figure 5c please refer to Supplementary Fig. 5a source data

## Sheet: Fig. 6
Figure 6c																												Figure 6e			Figure 6f
Green nascent chain spots														mRNA spots														Time (sec)	Normalized spots No.		Time (sec)	Normalized spots No.
Time (sec)	Cell01	Cell02	Cell03	Cell04	Cell05	Cell06	Cell07	Cell08	Cell09	Mean	SD	SEM		Time (sec)	Cell01	Cell02	Cell03	Cell04	Cell05	Cell06	Cell07	Cell08	Cell09	Mean	SD	SEM		-50	0.993377		-50	0.909091
-100	0.97561	0.926641	1.11801	1.03203	1.09489	1.03774	1.19048	0.961538	1.17949	1.05738	0.0946714	0.0315571		-100	0.947274	1.07595	0.986547	0.870588	0.90566	1	1	0.992647	1.04167	0.980037	0.0638163	0.0212721		-40	1.0596		-40	1.05114
-90	0.97561	1.00386	1.02484	1.06762	1.09489	1.03774	0.952381	1.08974	0.923077	1.01886	0.0604812	0.0201604		-90	1.00089	1.11814	1.09118	0.941176	1.13208	1	1	1.06618	0.871212	1.02454	0.0856757	0.0285586		-30	0.927152		-30	0.9375
-80	0.97561	0.965251	1.11801	1.03203	1.09489	0.943396	0.873016	0.961538	0.923077	0.987424	0.0798917	0.0266306		-80	1.00983	1.03376	1.21076	1.10588	1.16981	1.08333	1	1.13971	0.852273	1.06726	0.107977	0.0359923		-20	1.12583		-20	0.909091
-70	1.05066	1.1583	1.08696	1.06762	1.0219	0.943396	0.873016	0.961538	0.974359	1.0153	0.0863104	0.0287701		-70	1.00983	1.09705	0.941704	0.917647	1.01887	0.916667	1	0.955882	1.00379	0.984604	0.0579038	0.0193013		-10	1.0596		-10	1.05114
-60	1.05066	0.926641	0.993789	0.996441	1.0219	1.13208	0.793651	1.08974	1.07692	1.00909	0.101075	0.0336917		-60	1.01877	0.991561	0.971599	1.03529	1.24528	1.08333	1.04545	1.10294	1.09848	1.06586	0.0813258	0.0271086		10	0.13245		10	0.880682
-50	0.994371	1.00386	0.931677	0.996441	0.948905	0.943396	1.03175	0.961538	1.07692	0.987651	0.0468692	0.0156231		-50	0.965147	0.92827	0.971599	1.17647	1.13208	0.916667	1	0.882353	1.02273	0.999479	0.09814	0.0327133		20	0.0662252		20	0.340909
-40	1.05066	0.926641	0.869565	0.996441	0.948905	0.943396	1.03175	0.961538	1.02564	0.972726	0.05835	0.01945		-40	0.974084	0.92827	0.926756	1.01176	0.867925	0.916667	1	0.955882	0.984848	0.9518	0.0460635	0.0153545		30	0		30	0.113636
-30	0.938086	1.00386	0.962733	0.960854	0.948905	0.943396	1.03175	1.15385	1.02564	0.996563	0.0687493	0.0229164		-30	1.05451	1.01266	0.896861	0.964706	0.981132	0.916667	1	0.919118	0.92803	0.963743	0.0526853	0.0175618		40	0.0662252		40	0.142045
-20	0.97561	0.965251	0.962733	0.925267	0.948905	0.943396	1.11111	0.897436	0.871795	0.955723	0.0673129	0.0224376		-20	0.991957	0.92827	1.09118	0.964706	0.754717	1	1	0.992647	1.11742	0.982322	0.10366	0.0345534		50	0.13245		50	0.0284091
-10	1.01313	1.11969	0.931677	0.925267	0.875912	1.13208	1.11111	0.961538	0.923077	0.999276	0.0983175	0.0327725		-10	1.0277	0.886076	0.911809	1.01176	0.792453	1.16667	0.954545	0.992647	1.07955	0.980357	0.110392	0.0367973		60	0.13245		60	0.113636
10	1.05066	1.08108	0.900621	0.925267	1.0219	0.943396	0.873016	0.769231	1.02564	0.954534	0.0998233	0.0332744		10	0.991957	1.03376	0.881913	0.870588	1.32075	1.08333	1.09091	1.10294	0.984848	1.04011	0.135247	0.0450824		70	0.0662252		70	0.0284091
20	0.994371	1.1583	0.931677	0.640569	0.729927	0.566038	0.873016	0.384615	0.871795	0.794479	0.237519	0.0791729		20	1.06345	1.13924	0.926756	0.988235	0.943396	0.916667	1	1.17647	1.04167	1.02176	0.0919782	0.0306594		80	0		80	0
30	1.03189	0.965251	1.02484	0.498221	0.510949	0.566038	0.555556	0.128205	0.410256	0.632357	0.310448	0.103483		30	1.03664	1.18143	1.04634	0.941176	1.01887	1	1	1.17647	1.07955	1.05339	0.0806561	0.0268854		90	0.13245		90	0
40	0.97561	0.579151	0.776398	0.24911	0.364964	0.0943396	0.396825	0	0.205128	0.404614	0.320217	0.106739		40	1.06345	1.18143	0.822123	0.964706	0.981132	1	1	0.955882	1.00379	0.996946	0.0949099	0.0316366		100	0.13245		100	0
50	0.919325	0.42471	0.869565	0.177936	0.218978	0.188679	0.396825	0	0.102564	0.366509	0.327094	0.109031		50	1.08132	1.13924	0.941704	1.01176	1.09434	1	1.04545	1.02941	0.965909	1.03435	0.0631589	0.021053		110	0.0662252		110	0.0284091
60	0.844278	0.19305	0.621118	0.106762	0.218978	0	0.396825	0	0.0512821	0.270255	0.295375	0.0984584		60	1.08132	1.26582	0.926756	0.988235	1.01887	1.08333	1	0.735294	0.776515	0.986239	0.161396	0.0537986		120	0.0662252		120	0.0284091
70	0.825516	0.15444	0.621118	0.106762	0.145985	0	0.0793651	0	0.102564	0.226194	0.291584	0.0971946		70	1.01877	1.20253	0.971599	0.988235	1.09434	1.08333	1	1.02941	1.04167	1.04776	0.0709123	0.0236374		130	0.13245		130	0
80	0.769231	0.11583	0.248447	0.0711744	0	0	0.15873	0.0641026	0.0512821	0.164311	0.24002	0.0800066		80	0.991957	1.22363	0.956652	0.964706	1.16981	1	1.09091	1.06618	1.19318	1.073	0.10249	0.0341634		140	0.0662252		140	0
90	0.637899	0.11583	0.310559	0.0711744	0	0	0.238095	0	0.0512821	0.158315	0.210828	0.0702761		90	1.0992	1.22363	1.03139	0.917647	1.0566	0.916667	1.13636	0.955882	0.984848	1.0358	0.104283	0.034761		150	0.0662252		150	0.0284091
100	0.581614	0.11583	0.186335	0.0355872	0.0729927	0	0.15873	0.0641026	0	0.135021	0.179664	0.0598881		100	1.09026	1.20253	0.971599	1.05882	0.943396	1	1.04545	1.10294	0.984848	1.04443	0.0804397	0.0268132		160	0		160	0
110	0.356473	0.15444	0.248447	0.0355872	0	0	0.238095	0	0	0.114783	0.137855	0.0459515		110	1.15282	1.11814	1.01644	1.01176	0.867925	1	1.09091	0.955882	1.04167	1.02839	0.086497	0.0288323		170	0.0662252		170	0
120	0.318949	0.11583	0.0931677	0	0	0	0.31746	0.0641026	0	0.101057	0.130769	0.0435896		120	1.20643	1.13924	0.866966	0.988235	1.13208	0.916667	1.09091	0.992647	1.00379	1.03744	0.111773	0.0372575		180	0		180	0.0284091
130	0.300188	0.15444	0.124224	0	0	0	0.238095	0	0	0.0907718	0.118284	0.0394281		130	1.1975	1.05485	0.896861	0.917647	1.09434	1.16667	1.04545	0.845588	0.984848	1.02264	0.121263	0.0404209		190	0		190	0
140	0.243902	0.30888	0.0310559	0	0	0	0.15873	0.0641026	0	0.0896302	0.118776	0.0395921		140	1.03664	1.18143	0.896861	0.870588	0.830189	0.833333	1.13636	0.955882	1.06061	0.977989	0.131393	0.0437978		200	0		200	0
150	0.150094	0.15444	0.0310559	0	0	0	0.15873	0	0	0.0549244	0.0753238	0.0251079		150	1.08132	1.16034	0.83707	0.894118	0.754717	1	1.13636	0.919118	1.06061	0.982628	0.139793	0.0465976
160	0.0938086	0.19305	0.0621118	0	0	0	0.15873	0	0	0.0564112	0.0762246	0.0254082		160	1.07239	1.11814	0.956652	0.847059	1.0566	0.916667	1.09091	0.772059	0.965909	0.977376	0.118001	0.0393336
170	0.0938086	0.11583	0.0621118	0	0.0729927	0	0.238095	0	0	0.0647598	0.079331	0.0264437		170	1.09026	1.13924	0.866966	0.894118	0.943396	1.08333	1.18182	0.882353	1.13636	1.02421	0.125903	0.0419677
180	0.0562852	0	0.0621118	0.0355872	0	0	0.15873	0.0641026	0	0.0418685	0.0522254	0.0174085		180	1.20643	0.949367	0.926756	0.941176	0.981132	1.08333	1.18182	0.845588	0.965909	1.00906	0.121773	0.0405909
190	0.0750469	0.15444	0.0621118	0	0	0	0.0793651	0.0641026	0	0.0483407	0.0532895	0.0177632		190	1.09026	0.949367	0.881913	0.917647	1.09434	0.916667	1.09091	0.845588	1.02273	0.978824	0.0973842	0.0324614
200	0.0938086	0.03861	0.0310559	0	0.0729927	0	0.238095	0	1.17949	0.183783	0.380867	0.126956		200	1.04558	1.13924	0.971599	0.894118	1.01887	1	1.09091	0.845588	1.04167	1.00529	0.0918089	0.030603

## Sheet: Fig. 7
Figure 7c Green translaton spot track			Figure 7c Magenta translation spot track				Figure 7c MSD plot
Time (sec)	X (µm)	Y (µm)	Time (sec)	X (µm)	Y (µm)		Time (sec)	Green spots MSD	Error bar of green spots MSD	Magenta spots MSD	Error bar of magenta spots MSD
0	235.843	298.652	0	358.69	152.944		2.0404	0.238849	0.00774868	0.222394	0.006462
2.0404	235.623	298.548	2.0404	358.634	150.11		4.08081	0.407802	0.0136501	0.365767	0.0108449
4.08081	235.988	297.378	4.08081	362.269	146.82		6.12121	0.553882	0.0186419	0.496624	0.0148556
6.12121	235.403	298.569	6.12121	361.901	144.878		8.16162	0.685515	0.023061	0.61067	0.0185513
8.16162	235.194	299.851	8.16162	362.306	144.865		10.202	0.799108	0.0274195	0.714252	0.0215304
10.202	235.383	300.165	10.202	362.469	146.152		12.2424	0.89346	0.0319585	0.810842	0.0244999
12.2424	235.321	299.844	12.2424	364.512	146.92		14.2828	0.974153	0.036613	0.892438	0.0275215
14.2828	235.119	300.301	14.2828	363.712	145.712		16.3232	1.03899	0.0408309	0.961675	0.0300137
16.3232	235.688	301.8	16.3232	364.842	146.883		18.3636	1.09843	0.045539	1.00704	0.0311097
18.3636	235.34	302.078	18.3636	364.652	147.652		20.404	1.12027	0.0479624	1.04737	0.033836
20.404	235.975	302.091	20.404	365.583	146.76		22.4444	1.16735	0.0518453	1.0747	0.0358667
22.4444	235.904	304.421	22.4444	361.967	142.611		24.4848	1.19951	0.0538	1.1112	0.0381869
24.4848	235.467	303.04	24.4848	360.089	142.019		26.5253	1.23148	0.0550543	1.14158	0.0400545
26.5253	235.96	302.958	26.5253	361.321	140.767		28.5657	1.26043	0.0579093	1.18868	0.0435917
28.5657	235.562	303.055	28.5657	361.864	139.556		30.6061	1.30027	0.0615436	1.23471	0.046243
30.6061	235.465	302.618	30.6061	359.739	139.033		32.6465	1.34113	0.0655161	1.27156	0.0479091
32.6465	234.535	303.745	32.6465	358.454	139.366		34.6869	1.37885	0.0690158	1.30947	0.0496608
34.6869	234.469	304.549	34.6869	360.605	138.626		36.7273	1.40836	0.0729035	1.34561	0.0517457
36.7273	235.275	302.876	36.7273	359.424	140.664		38.7677	1.42679	0.0756742	1.39304	0.0542261
38.7677	233.934	303.407	38.7677	358.816	139.628
40.8081	234.741	304.009	40.8081	358.689	139.595
42.8485	235.152	305.648	42.8485	356.288	138.649
44.8889	235.451	306.555	44.8889	357.835	139.751
46.9293	234.998	305.815	46.9293	357.894	138.874
48.9697	234.625	303.951	48.9697	356.227	138.45
51.0101	233.728	303.241	51.0101	356.135	136.911
53.0505	234.184	304.771	53.0505	356.962	139.28
55.0909	233.863	303.524	55.0909	357.027	139.133
57.1313	232.939	299.383	57.1313	358.08	138.393
59.1717	231.555	300.133	59.1717	357.777	138.076
61.2121	231.692	300.352	61.2121	356.415	138.321
63.2525	233.345	298.42	63.2525	357.024	138.251
65.2929	233.72	299.155	65.2929	358.15	138.191
67.3333	233.269	296.24	67.3333	358.525	138.248
69.3737	233.274	296.555	69.3737	358.989	138.403
71.4141	232.115	296.014	71.4141	355.645	137.114
73.4545	233.299	295.004	73.4545	356.358	136.292
75.4949	230.755	296.687	75.4949	356.682	137.116
77.5354	232.997	295.956	77.5354	357.55	138.928
79.5758	233.127	297.463	79.5758	358.33	138.668
81.6162	233.792	299.828	81.6162	358.925	139.239
83.6566	234.842	300.477	83.6566	359.847	140.429
85.697	236.228	301.819	85.697	356.713	138.992
87.7374	236.776	302.64	87.7374	359.739	139.88
89.7778	235.646	301.471	89.7778	358.262	139.179
91.8182	236.703	303.455	91.8182	356.403	137.906
93.8586	237.36	306.209	93.8586	357.437	136.652
95.899	237.298	307.288	95.899	357.187	137.913
97.9394	237.59	306.056	97.9394	356.675	136.873
99.9798	237.397	307.138	99.9798	355.223	136.838
102.02	237.038	307.845	102.02	356.355	137.307
104.061	236.563	308.665	104.061	351.629	135.319
106.101	236.158	310.304	106.101	350.813	134.721
108.141	236.085	309.088	108.141	352.984	136.01
110.182	236.291	308.49	110.182	343.824	136.766
112.222	238.354	310.028	112.222	340.847	136.817
114.263	236.945	310.396	114.263	337.931	136.776
116.303	237.456	311.279	116.303	338.332	136.738
118.343	238.308	310.026	118.343	338.091	135.551
120.384	238.863	309.494	120.384	337.593	136.445
122.424	237.111	308.516	122.424	340.225	136.684
124.465	238.731	308.309	124.465	342.768	136.738
126.505	238.614	307.509	126.505	341.852	136.772
128.545	238.805	308.34	128.545	339.213	136.542
130.586	237.789	306.239	130.586	341.539	139.345
132.626	237.605	306.647	132.626	341.399	132.453
134.667	238.322	307.216	134.667	340.914	133.734
136.707	237.498	307.802	136.707	342.366	133.257
138.747	238.193	308.568	138.747	342.759	135.232
140.788	236.838	306.695	140.788	339.964	135.594
142.828	238.185	306.29	142.828	340.525	134.206
144.869	238.717	308.129	144.869	343.137	132.397
146.909	238.691	307.901	146.909	340.058	133.1
148.949	238.316	306.243	148.949	342.188	131.884
150.99	237.685	305.44	150.99	344.63	131.68
153.03	237.503	304.684	153.03	343.297	129.204
155.071	237.078	304.598	155.071	344.787	131.558
157.111	236.454	305.09	157.111	345.1	130.546
159.152	235.689	304.635	159.152	343.444	131.902
161.192	236.19	305.061	161.192	341.326	129.26
163.232	235.198	303.949	163.232	340.066	127.11
165.273	235.793	303.18	165.273	344.686	130.04
167.313	235.865	303.248	167.313	341.718	131.05
169.354	235.979	303.937	169.354	340.641	133.378
171.394	235.4	303.637	171.394	342.596	133.338
173.434	234.862	302.37	173.434	340.116	135.274
175.475	235.686	301.505	175.475	340.106	134.506
177.515	236.09	302.465	177.515	339.914	136.082
179.556	236.859	302.876	179.556	336.749	135.483
181.596	236.321	302.089	181.596	335.019	137.988
183.636	236.702	300.834	183.636	335.497	137.679
185.677	235.511	304.943	185.677	336.912	135.407
187.717	235.839	302.533	187.717	337.742	136.751
189.758	236.008	302.483	189.758	338.122	136.06
191.798	236.503	302.109	191.798	337.725	131.307
193.838	235.686	303.398	193.838	339.426	132.87
195.879	235.952	303.417	195.879	339.435	133.773
197.919	235.735	303.188	197.919	338.391	135.831
199.96	235.532	303.186	199.96	337.807	135.822
202	235.522	303.858	202	334.847	137.024

## Sheet: Fig. 8
Figure 8b				Figure 8c								Figure 8d			Figure 8e
Time (sec)	x (micrometer)	y (micrometer)		Time (sec)	Cell 2	Cell 3	Cell 4	Mean	SD	SEM		Time (sec)	Distance (micrometers)			Motored translation spots velocity (µm/sec)
0	16.4734	22.5856		-80	0.888889	1.2	1.1194	1.06943	0.161463	0.093221		0	0		1	2.08976
14.2	17.3515	22.923		-40	1.11111	0.866667	1.04478	1.00752	0.12641	0.0729826		14.2	0.940657		2	1.50725
28.4	19.0421	24.5189		40	0.888889	0.6	0.820896	0.769928	0.151038	0.0872018		28.4	3.2149		3	1.56034
42.6	19.7166	25.0522		80	0.533333	0.133333	0	0.222222	0.277555	0.160247		42.6	4.07463		4	1.90451
56.8	19.9505	25.2395		120	0.177778	0.0666667	0.0746269	0.106357	0.06198	0.0357842		56.8	4.37415		5	1.74413
71	20.1927	25.6215		160	0.222222	0.133333	0.0746269	0.143394	0.0743102	0.042903		71	4.80103		6	1.50766
85.2	20.7908	26.2077		200	0.133333	0.0666667	0	0.0666667	0.0666667	0.03849		85.2	5.6356		7	1.24395
99.4	20.6833	26.2105										99.4	5.5555		8	1.16502
113.6	20.6271	26.2771										113.6	5.55699		9	1.10691
127.8	20.943	26.5379										127.8	5.96645		10	1.07053
142	20.9508	26.7309										142	6.10166		11	1.05861
156.2	21.0997	26.7617										156.2	6.23235		12	1.25606
170.4	21.5807	27.0245										170.4	6.76671		13	1.07736
184.6	21.4873	27.1044										184.6	6.74976		14	1.9127
198.8	22.4935	27.6535										198.8	7.86928		15	1.65112
213	22.1926	27.5266										213	7.55797		16	2.71694
227.2	22.3321	27.6452										227.2	7.74108		17	1.96529
241.4	22.1581	27.6587										241.4	7.61916		18	2.0982
255.6	22.7272	27.3746										255.6	7.8768		19	1.1732
269.8	22.8834	27.4025										269.8	8.01807		20	1.12383
284	23.4233	27.7459										284	8.65618		21	1.13738
298.2	23.1729	27.8853										298.2	8.54224		22	1.49701
312.4	22.9922	27.7344										312.4	8.3069		23	1.13985
326.6	23.6886	27.8553										326.6	8.9347		24	1.01643
340.8	23.2869	28.0959										340.8	8.76283		25	1.24092
355	23.3585	28.2498										355	8.91552		26	1.61058
369.2	23.905	28.6849										369.2	9.61405		27	1.18247
383.4	23.5621	28.2704										383.4	9.08661		28	1.12692
411.8	23.6545	28.4231										411.8	9.2544		29	1.01561
426	23.5776	28.3571										426	9.15308		30	1.15889
440.2	23.1545	28.5995										440.2	8.98908		31	1.11929
454.4	22.4722	27.6939										454.4	7.87904		32	1.10585
468.6	22.451	27.6149										468.6	7.81188		33	1.05666
482.8	22.3991	27.4684										482.8	7.67828		34	1.2386
497	21.874	27.193										497	7.09888		35	1.77561
511.2	21.9173	27.1808										511.2	7.12406		36	1.23543
525.4	22.3867	27.7051										525.4	7.82151		37	1.02774
539.6	22.4294	27.1831										539.6	7.52398
553.8	22.4226	27.0205										553.8	7.42032
568	22.0353	26.8207										568	6.99076
582.2	22.1131	26.8366										582.2	7.06242
596.4	21.3185	26.2481										596.4	6.0736
610.6	21.3595	26.7425										610.6	6.41512
624.8	21.3762	26.763										624.8	6.44111
639	21.4929	26.4848										639	6.35604
653.2	21.3352	26.5171										653.2	6.2525
667.4	21.5953	26.4572										667.4	6.42054
681.6	21.9461	26.834										681.6	6.92815
695.8	21.6298	26.4508										695.8	6.44424
710	21.5543	26.5386										710	6.43757
724.2	22.1335	26.8625										724.2	7.09427
752.6	22.3007	26.9313										752.6	7.26931
766.8	22.148	27.1957										766.8	7.31127
781	21.8846	26.9814										781	6.97166
795.2	21.9399	26.7677										795.2	6.88273
809.4	21.9416	27.078										809.4	7.07695
823.6	22.3985	27.1174										823.6	7.45946
837.8	22.2494	27.2596										837.8	7.43023
852	22.4741	26.939										852	7.41347
866.2	22.0611	26.6859										866.2	6.93064
880.4	22.1865	26.815										880.4	7.10825
894.6	22.4678	27.1507										894.6	7.53475
908.8	22.7374	27.055										908.8	7.69496
923	22.7706	27.1227										923	7.76142
937.2	22.7937	27.1005										937.2	7.76729
951.4	21.0043	25.4902										951.4	5.38199
965.6	19.4112	24.1541										965.6	3.33031
979.8	18.9127	23.9526										979.8	2.79621
994	18.5746	23.7122										994	2.38413
1008.2	17.4127	22.7594										1008.2	0.955185
1022.4	17.7556	22.9911										1022.4	1.34477
1036.6	17.9141	23.1521										1036.6	1.54807
1050.8	18.1018	23.127										1050.8	1.71604
1065	18.1173	23.1276										1065	1.73092
1079.2	18.2866	23.2151										1079.2	1.91936
1093.4	18.2676	23.1593										1093.4	1.88367
1107.6	18.4294	23.3536										1107.6	2.10135
1121.8	18.3801	23.4335										1121.8	2.08671
1136	16.8453	22.5499										1136	0.373618
1150.2	16.8246	22.2846										1150.2	0.462517

## Sheet: Fig. 9
Figure 9b top				Figure 9b bottom							Figure 9c top			Figure 9c middle				Figure 9c bottom
Time (min)	x(μm)	y(μm)		FB-GFP		4xHA-mCh-H2B		Cy5-Fab			Time (min)	Cell Count		Time (min)	Nucleus Area (units are pixels^2 with one pixel = 662 nm)	SEM		FB-GFP			4x-HA-mCh-H2B			Cy5-Fab
0	356.041	341.736		time (min)	Nuc/Cyt Intensity	time (min)	Nuc/Cyt Intensity	time (min)	Nuc/Cyt Intensity		5	9		5	54.1667	16.2611		Time (min)	Nuc/Cyt Intensity	SEM	Time (min)	Nuc/Cyt Intensity	SEM	Time (min)	Nuc/Cyt Intensity	SEM
5	360.95	328.22		5	1.30903	5	1.16414	5	2.13699		10	13		10	36.6635	7.58676		5	1.16034	0.10805	5	1.0865	0.0582089	5	1.63496	0.101291
10	347.55	334.972		10	1.20426	10	1.08881	10	2.15704		15	23		15	176.272	23.593		10	1.1215	0.0516539	10	1.0404	0.0354412	10	1.64558	0.0723712
15	358.839	330.11		15	1.08539	15	1.07312	15	2.74406		20	19		20	141.849	32.8863		15	1.02955	0.0221173	15	1.04047	0.028845	15	1.64538	0.0866631
20	372.905	311.936		20	1.55987	20	1.49798	20	2.70449		25	28		25	65.9554	7.82206		20	1.39707	0.0953792	20	1.16034	0.0320158	20	2.07762	0.0878376
25	368.91	310.524		25	1.35539	25	1.34673	25	2.13384		30	42		30	214.899	15.5471		25	1.43378	0.0722269	25	1.15579	0.0291468	25	1.98996	0.0532872
30	359.206	312.496		30	1.22684	30	1.23759	30	3.04686		35	36		35	184.153	24.799		30	1.14088	0.0312529	30	1.08664	0.0214231	30	2.15839	0.0902653
35	369.552	315.527		35	1.33475	35	1.25185	35	2.23495		40	48		40	64.2578	5.75673		35	1.47717	0.0882024	35	1.25785	0.0486153	35	2.19067	0.0932732
40	371.382	338.282		40	1.49656	40	1.46974	40	2.27239		45	65		45	194.435	11.7883		40	1.66928	0.0608976	40	1.32387	0.0368805	40	2.06874	0.0592311
45	370.72	343.578		45	1.3542	45	1.2621	45	3.11112		50	63		50	270.319	17.2024		45	1.32394	0.0359852	45	1.2044	0.0211534	45	2.41298	0.0836608
50	373.368	342.254		50	1.3428	50	1.39708	50	3.3274		55	68		55	133.667	16.0696		50	1.48074	0.0859964	50	1.33808	0.045857	50	2.67096	0.0916972
55	363.438	334.972		55	2.38968	55	2.08017	55	2.94774		60	110		60	119.625	7.23635		55	1.91946	0.0858587	55	1.56883	0.051966	55	2.32609	0.0670665
60	363.438	325.704		60	1.92256	60	1.70057	60	3.48037		65	107		65	232.433	10.1686		60	1.7781	0.0567781	60	1.49453	0.0399622	60	2.48264	0.0653857
65	367.41	325.042		65	1.55337	65	1.50213	65	3.68604		70	102		70	227.81	11.5783		65	1.55789	0.040409	65	1.42358	0.0299305	65	2.93637	0.0779425
70	371.382	331.662		70	2.42372	70	2.60918	70	3.37149		75	135		75	146.341	9.85127		70	1.8284	0.0862383	70	1.58881	0.0578685	70	2.82985	0.0788337
75	375.335	338.21		75	2.2154	75	2.19842	75	3.03337		80	140		80	188.621	8.73008		75	2.13347	0.0884972	75	1.74295	0.0627896	75	2.59316	0.0626286
15	358.839	330.11		80	1.8845	80	1.84039	80	4.36198									80	1.91065	0.0621782	80	1.65083	0.049198	80	2.90366	0.0708506
20	345.754	350.528
25	328.42	362.036
30	318.633	355.737
35	318.137	370.832
40	310.834	378.95
45	308.511	379.433
50	320.22	378.852
55	327.883	368.001
60	330.099	361.325
65	333.575	358.663
70	332.986	351.522
75	339.606	351.522
30	318.633	355.737
35	370.72	287.308
40	361.452	276.716
45	359.466	272.082
50	361.452	270.758
55	372.15	279.729
60	374.104	277.742
65	379.671	273.936
70	378.454	269.346
75	380.159	265.092
35	370.72	287.308
40	303.196	360.128
45	297.9	351.522
50	313.944	346.9
55	317.76	343.578
60	321.07	335.634
65	326.366	323.056
70	311.802	325.704
75	317.098	331
45	297.9	351.522
50	289.12	370.402
55	288.632	368.734
60	293.266	356.156
65	285.78	344.529
70	299.921	370.05
75	302.014	376.399
45	297.9	351.522
50	292.726	392.148
55	277.301	386.237
60	277.887	383.375
65	281.525	379.844
70	279.594	387.571
75	285.09	369.6
45	297.9	351.522
50	350.981	256.806
55	345.564	259.504
60	340.268	256.194
65	344.24	255.532
70	345.564	253.546
75	342.875	240.123
50	350.981	256.806
55	395.876	356.818
60	401.834	361.452
65	398.524	358.804
70	403.82	360.79
75	409.778	372.044
55	395.876	356.818
60	375.686	243.637
65	385.947	234.879
70	387.27	237.658
75	386.919	241.925
65	385.947	234.879
70	367.41	279.364
75	347.55	268.11
65	385.947	234.879
70	379.326	293.266
75	355.231	319.943
65	385.947	234.879
70	330.892	301.815
75	328.832	298.563
65	385.947	234.879
70	354.832	325.042
75	358.804	333.648
65	385.947	234.879
70	389.256	354.832
75	334.022	363.544
65	385.947	234.879
70	343.711	361.713
75	396.42	259.83

## Sheet: Supplementary Fig. 4
Day 1								Day 2
Curve description	Kinetic fit to curve FB-HA_30nM	curve FB-HA_30nM		Curve description	Kinetic fit to curve FB-HA_100nM	curve FB-HA_100nM		Curve description	Kinetic fit to curve FB-HA_100nM	curve FB-HA_100nM		Curve description	Kinetic fit to curve FB-HA_30nM	curve FB-HA_30nM
Time (sec)	Response (a.u.)	Response (a.u.)		Time (sec)	Response (a.u.)	Response (a.u.)		Time (sec)	Response (a.u.)	Response (a.u.)		Time (sec)	Response (a.u.)	Response (a.u.)
25.79	0	3.06747		25.71	0	2.92252		29.68	0	1.02118		29.53	0	0.338709
25.99	0	3.04564		25.93	0	3.04013		29.9	0	1.26031		29.73	0	0.452604
26.2	0	2.94289		26.13	0	3.08276		30.12	0	1.52782		29.95	0	0.547664
26.4	0	2.78826		26.33	0	3.02518		30.35	0	1.86234		30.17	0	0.606976
26.63	0	2.63062		26.53	0	2.92235		30.56	0	2.18829		30.37	0	0.681546
26.85	0	2.50029		26.75	0	2.77903		30.78	0	2.47313		30.57	0	0.782328
27.07	0	2.39926		26.96	0	2.65416		31	0	2.75374		30.79	0	0.870077
27.28	0	2.29439		27.18	0	2.52864		31.23	0	3.02126		31.02	0	1.02116
27.48	0	2.23906		27.38	0	2.43076		31.43	0	3.20486		31.22	0	1.17627
27.68	0	2.25706		27.58	0	2.36543		31.65	0	3.40892		31.44	0	1.2505
27.9	0	2.26295		27.8	0	2.31965		31.85	0	3.6244		31.64	0	1.29691
28.1	0	2.29757		28	0	2.30094		31.88	0	3.77088		31.87	0	1.28931
28.31	0	2.36045		28.22	0	2.33671		31.88	0.803402	3.89227		31.88	0	1.19554
28.51	0	2.42757		28.43	0	2.40353		32.06	1.73255	4.0433		31.88	-0.270751	1.11075
28.73	0	2.55183		28.63	0	2.4914		32.26	2.76358	4.24958		32.09	-0.167989	1.04227
28.93	0	2.73082		28.85	0	2.61654		32.48	3.89606	4.57104		32.29	-0.0701788	1.00393
29.13	0	3.00362		29.07	0	2.7719		32.7	5.02683	4.91265		32.51	0.0373453	1.01034
29.34	0	3.33144		29.27	0	3.01064		32.92	6.15587	5.31517		32.71	0.135034	1.00731
29.56	0	3.67491		29.47	0	3.3308		33.13	7.23199	5.76153		32.92	0.237545	1.01727
29.76	0	3.98976		29.68	0	3.66773		33.35	8.35767	6.26784		33.14	0.344869	1.03214
29.96	0	4.24265		29.89	0	4.00155		33.55	9.37954	6.83949		33.34	0.442376	1.09791
30.0899	0	4.5006		30.0898	0	4.34231		33.78	10.5529	7.46256		33.56	0.549567	1.24431
30.09	2.39368	4.72182		30.09	3.07739	4.67339		34	11.6736	8.06433		33.78	0.656688	1.45418
30.18	2.47029	4.93717		30.11	3.15941	5.00223		34.22	12.7925	8.60562		33.97	0.749147	1.67541
30.37	2.63192	5.08988		30.32	4.01934	5.28885		34.43	13.859	9.09014		34.18	0.851277	1.80229
30.59	2.81891	5.18114		30.52	4.83622	5.56036		34.65	14.9746	9.5134		34.41	0.963061	1.90851
30.79	2.98874	5.1555		30.72	5.65106	5.78845		34.87	16.0885	9.98314		34.61	1.0602	1.99215
31.01	3.17539	5.08171		30.94	6.54503	5.90965		35.07	17.0997	10.4747		34.83	1.16699	2.02987
31.21	3.34491	5.01095		31.16	7.43655	5.99443		35.3	18.2608	10.9903		35.04	1.26886	2.07427
31.42	3.52276	4.89421		31.36	8.24489	6.05547		35.5	19.2689	11.4687		35.24	1.36582	2.16775
31.62	3.69198	4.81641		31.57	9.09148	6.10887		35.74	20.4769	11.958		35.46	1.47242	2.26462
31.84	3.87795	4.74601		31.79	9.976	6.20006		35.95	21.5322	12.413		35.66	1.56926	2.3852
32.06	4.06375	4.65802		31.99	10.778	6.30651		36.15	22.5359	12.8951		35.88	1.67572	2.49626
32.28	4.24937	4.61245		32.21	11.6579	6.45233		36.37	23.6383	13.3391		36.08	1.77244	2.60563
32.48	4.41796	4.5981		32.41	12.4557	6.65435		36.58	24.689	13.7484		36.28	1.8691	2.65466
32.7	4.60324	4.61482		32.61	13.2515	6.86264		36.81	25.838	14.1204		36.5	1.97537	2.62732
32.9	4.77152	4.68162		32.82	14.0849	7.05175		37	26.7859	14.4217		36.71	2.07674	2.50924
33.12	4.95646	4.80775		33.04	14.9557	7.38074		37.25	28.0311	14.7367		36.91	2.17322	2.41382
33.32	5.12444	4.95684		33.25	15.7847	7.70655		37.45	29.0258	15.0806		37.13	2.27929	2.27699
33.53	5.30066	5.15247		33.46	16.6115	8.07166		37.67	30.1183	15.4386		37.33	2.37565	2.12919
33.73	5.46833	5.35012		33.66	17.3969	8.4876		37.87	31.1101	15.8111		37.58	2.49603	1.96077
33.95	5.65261	5.54439		33.86	18.1804	8.88151		38.08	32.1499	16.2196		37.81	2.60669	1.84094
34.15	5.81998	5.76234		34.08	19.0399	9.32471		38.32	33.3365	16.6547		38.06	2.7269	1.7346
34.37	6.00392	5.91802		34.3	19.8971	9.73167		38.55	34.4718	17.119		38.28	2.83261	1.70891
34.57	6.17098	6.00445		34.5	20.6743	10.1144		38.77	35.5561	17.5981		38.51	2.94305	1.77514
34.78	6.34625	5.99016		34.71	21.4883	10.4778		38.97	36.5403	18.1117		38.74	3.05341	1.90816
35	6.52968	5.93477		34.91	22.2615	10.808		39.17	37.5232	18.6252		38.96	3.1589	2.06929
35.21	6.70462	5.87897		35.11	23.0328	11.0934		39.39	38.6028	19.072		39.18	3.26433	2.13093
35.42	6.87939	5.81125		35.33	23.879	11.4488		39.62	39.7297	19.5053		39.4	3.36969	2.18333
35.64	7.06232	5.70019		35.54	24.6846	11.7894		39.85	40.8548	19.9113		39.6	3.46541	2.27233
35.85	7.23677	5.5563		35.74	25.4498	12.0703		40.07	41.9293	20.2802		39.81	3.56586	2.36059
36.06	7.41106	5.35049		35.94	26.2131	12.2894		40.27	42.9048	20.6531		40.03	3.67102	2.40793
36.28	7.59348	5.1063		36.16	27.0506	12.4393		40.51	44.0735	21.0508		40.23	3.76656	2.46952
36.5	7.77572	4.93393		36.38	27.8857	12.6344		40.74	45.1917	21.4536		40.46	3.87636	2.5222
36.68	7.9247	4.77253		36.58	28.643	12.8859		40.97	46.3081	21.8613		40.68	3.98133	2.53609
36.9	8.10663	4.6933		36.79	29.4361	13.1602		41.17	47.2775	22.2796		40.88	4.07668	2.48754
37.12	8.28838	4.64751		36.99	30.1894	13.5401		41.37	48.2455	22.7152		41.11	4.18628	2.41948
37.34	8.46996	4.62537		37.21	31.016	14.017		41.59	49.3088	23.2004		41.32	4.28628	2.41229
37.54	8.63489	4.58962		37.41	31.7654	14.5119		41.81	50.3705	23.6823		41.53	4.38621	2.38439
37.75	8.8079	4.61748		37.63	32.5876	15.0364		42.04	51.4787	24.1685		41.76	4.4956	2.25276
37.95	8.97253	4.70472		37.83	33.3331	15.579		42.26	52.5371	24.6871		41.99	4.60491	2.11274
38.17	9.15345	4.86531		38.04	34.1138	16.1874		42.49	53.6418	25.2181		42.23	4.71889	1.97208
38.39	9.33421	5.20583		38.25	34.8925	16.9296		42.69	54.601	25.7908		42.45	4.8233	1.82431
38.59	9.49838	5.58767		38.47	35.7061	17.7919		42.91	55.6547	26.5038		42.66	4.92291	1.6748
38.79	9.66241	6.04802		38.68	36.4807	18.7197		43.14	56.7544	27.2308		42.86	5.01771	1.62301
39	9.83448	6.48975		38.88	37.2165	19.6674		43.36	57.8048	27.9785		43.08	5.12193	1.63661
39.2	9.99822	7.01883		39.1	38.0237	20.5835		43.56	58.7583	28.7261		43.3	5.22608	1.68559
39.42	10.1782	7.50333		39.3	38.7556	21.5782		43.79	59.8531	29.4742		43.52	5.33017	1.72248
39.62	10.3416	7.88483		39.52	39.5586	22.3927		44.01	60.8987	30.2116		43.76	5.44363	1.78443
39.82	10.5049	8.20751		39.72	40.2866	23.1224		44.23	61.9428	30.959		43.96	5.53813	1.84448
40.04	10.6844	8.46199		39.93	41.0492	23.8197		44.44	62.9379	31.6989		44.18	5.64201	1.87481
40.25	10.8555	8.63228		40.13	41.7735	24.4825		44.66	63.9788	32.454		44.42	5.75526	1.89346
40.46	11.0265	8.72303		40.35	42.5682	25.0885		44.87	64.9709	33.1707		44.62	5.84957	1.92599
40.68	11.2055	8.74432		40.57	43.3607	25.6022		45.09	66.0088	33.8518		44.83	5.94854	1.96017
40.89	11.3761	8.71379		40.77	44.0793	26.0293		45.29	66.9509	34.504		45.03	6.04274	2.03581
41.09	11.5385	8.69909		40.97	44.7961	26.4081		45.51	67.9857	35.0808		45.23	6.13688	2.12545
41.31	11.717	8.64402		41.18	45.5467	26.7784		45.73	69.019	35.6446		45.46	6.24507	2.1548
41.51	11.8791	8.58109		41.4	46.3311	27.1379		45.93	69.9569	36.2108		45.66	6.3391	2.15184
41.73	12.0572	8.54952		41.6	47.0422	27.4951		46.15	70.9872	36.7142		45.89	6.44715	2.18241
41.92	12.211	8.5066		41.82	47.8224	27.8539		46.36	71.9691	37.198		46.12	6.55514	2.20385
42.15	12.3969	8.44412		42.02	48.5298	28.2484		46.58	72.9963	37.697		46.32	6.64898	2.20264
42.37	12.5745	8.38062		42.22	49.2355	28.69		46.78	73.9288	38.2212		46.52	6.74276	2.20544
42.61	12.7681	8.28746		42.43	49.9745	29.1237		46.98	74.8599	38.7567		46.73	6.84118	2.18483
42.84	12.9535	8.19669		42.65	50.7467	29.4976		47.19	75.8363	39.3282		46.93	6.93485	2.16272
43.04	13.1145	8.12228		42.85	51.4468	29.9278		47.4	76.8112	39.9313		47.15	7.03782	2.11503
43.25	13.2834	7.99342		43.05	52.1452	30.4238		47.62	77.831	40.6188		47.35	7.13137	2.06735
43.48	13.4683	8.04721		43.27	52.9114	30.928		47.83	78.803	41.3681		47.57	7.23422	2.06187
43.73	13.669	8.10809		43.47	53.6061	31.5948		48.05	79.8198	42.1691		47.8	7.34167	2.11746
43.93	13.8294	8.14472		43.69	54.3682	32.3519		48.27	80.8351	42.9833		48.05	7.45838	2.21496
44.14	13.9976	7.73374		43.9	55.0938	33.1163		48.47	81.7567	43.832		48.26	7.55635	2.37311
44.36	14.1738	7.52105		44.11	55.8175	33.4278		48.68	82.723	44.71		48.47	7.65426	2.54935
44.56	14.3337	7.36856		44.32	56.5393	33.8832		48.9	83.7338	45.5968		48.69	7.75677	2.71269
44.78	14.5095	7.27478		44.54	57.2934	34.3094		49.12	84.7431	46.5017		48.9	7.85455	2.88772
45	14.6852	7.23525		44.74	57.9771	34.8278		49.32	85.6593	47.4311		49.1	7.94762	3.01234
45.23	14.8686	7.17983		44.96	58.7273	35.3409		49.54	86.6657	48.3765		49.32	8.04994	3.12204
45.43	15.028	7.09912		45.16	59.4074	35.791		49.75	87.6249	49.2992		49.53	8.14754	3.22352
45.64	15.1951	6.9787		45.36	60.0859	36.1832		49.95	88.5371	50.1625		49.75	8.24973	3.37939
45.84	15.3542	6.89463		45.58	60.8303	36.5376		50.17	89.5391	50.9653		49.96	8.34721	3.54118
46.06	15.529	6.84905		45.79	61.5389	36.8548		50.38	90.4941	51.8556		50.2	8.45854	3.70746
46.26	15.6878	6.81229		46.01	62.2793	37.1991		50.6	91.4931	52.7518		50.42	8.56052	3.92041
46.47	15.8544	6.77528		46.21	62.9506	37.537		50.82	92.4906	53.569		50.63	8.65781	4.11616
46.68	16.0208	6.78511		46.41	63.6202	37.87		51.02	93.3961	54.3012		50.85	8.75966	4.2917
46.9	16.195	6.74255		46.61	64.2881	38.169		51.24	94.3906	54.9655		51.05	8.8522	4.40451
47.09	16.3453	6.76167		46.83	65.0209	38.473		51.44	95.2935	55.5736		51.29	8.96318	4.52338
47.31	16.5192	6.76165		47.05	65.7517	38.798		51.65	96.2402	56.1709		51.52	9.06945	4.66212
47.51	16.6771	6.51791		47.26	66.4474	39.1292		51.87	97.2304	56.783		51.72	9.16181	4.7994
47.75	16.8665	6.44932		47.46	67.1083	39.2714		52.07	98.1294	57.4519		51.93	9.25872	4.90013
47.98	17.0477	6.41058		47.66	67.7676	39.4716		52.29	99.1167	58.1272		52.13	9.35096	5.00466
48.18	17.2052	6.4206		47.88	68.4908	39.7302		52.5	100.058	58.8215		52.35	9.45237	5.04027
48.4	17.3782	6.60345		48.1	69.2121	40.0729		52.72	101.042	59.5631		52.55	9.5445	5.10364
48.64	17.5668	6.85672		48.3	69.866	40.5475		52.92	101.936	60.3266		52.77	9.64577	5.20491
48.87	17.7474	7.03906		48.51	70.551	41.2494		53.14	102.918	61.1511		52.97	9.73779	5.31275
49.07	17.9043	7.09684		48.71	71.2016	42.0745		53.36	103.898	61.9953		53.19	9.83894	5.48097
49.29	18.0766	7.04798		48.93	71.9154	42.8703		53.57	104.832	62.8158		53.39	9.93084	5.62684
49.53	18.2645	6.98015		49.13	72.5626	43.546		53.77	105.72	63.6305		53.59	10.0227	5.73086
49.73	18.4209	7.02687		49.35	73.2727	44.2096		53.99	106.696	64.456		53.8	10.1191	5.80753
49.95	18.5928	7.07137		49.55	73.9165	44.8596		54.2	107.626	65.2939		54	10.2108	5.88701
50.18	18.7723	7.07775		49.76	74.5908	45.6188		54.43	108.643	66.1234		54.24	10.3208	5.93674
50.39	18.9361	7.05493		49.97	75.2633	46.3293		54.63	109.526	66.9101		54.44	10.4124	5.97815
50.59	19.0919	6.98744		50.19	75.9659	47.0142		54.84	110.452	67.6408		54.65	10.5086	5.97623
50.81	19.2632	7.00212		50.4	76.6349	47.6072		55.04	111.333	68.3704		54.85	10.6001	5.99362
51.03	19.4343	7.17141		50.6	77.2703	48.1765		55.27	112.344	69.0644		55.07	10.7007	6.03557
51.23	19.5897	7.40517		50.8	77.9041	48.7364		55.47	113.222	69.7709		55.29	10.8012	6.07278
51.43	19.7449	7.74724		51.02	78.5995	49.4535		55.69	114.187	70.4596		55.49	10.8925	6.09886
51.64	19.9078	8.12906		51.22	79.23	50.2563		55.9	115.106	71.124		55.69	10.9838	6.10499
51.84	20.0628	8.47796		51.44	79.9218	51.1227		56.13	116.111	71.775		55.91	11.0841	6.02454
52.06	20.2331	8.83143		51.65	80.5803	52.078		56.33	116.984	72.4428		56.14	11.189	5.9164
52.28	20.4033	9.20864		51.85	81.2059	52.9955		56.54	117.899	73.1159		56.35	11.2846	5.86187
52.48	20.5578	9.55274		52.07	81.8922	53.9471		56.76	118.856	73.8337		56.57	11.3848	5.79183
52.68	20.7122	9.95322		52.27	82.5145	54.8644		56.98	119.812	74.5964		56.79	11.4849	5.67977
52.89	20.8742	10.3817		52.49	83.1972	55.787		57.18	120.68	75.4322		56.99	11.5758	5.58929
53.11	21.0438	10.8012		52.69	83.8162	56.7452		57.39	121.59	76.3235		57.24	11.6894	5.50992
53.31	21.1978	11.2649		52.9	84.4645	57.7208		57.61	122.541	77.237		57.44	11.7802	5.47702
53.51	21.3516	11.6549		53.12	85.1419	58.6668		57.83	123.492	78.1844		57.65	11.8755	5.48259
53.73	21.5207	12.0378		53.32	85.756	59.6347		58.03	124.354	79.192		57.87	11.9752	5.56933
53.93	21.6743	12.393		53.54	86.4298	60.6029		58.25	125.302	80.1769		58.09	12.0749	5.75934
54.15	21.8431	12.7079		53.74	87.0408	61.5057		58.46	126.205	81.1695		58.29	12.1655	5.9213
54.36	22.004	12.9966		53.94	87.6502	62.3818		58.68	127.15	82.1818		58.51	12.2651	6.09476
54.56	22.1572	13.3646		54.15	88.2885	63.2473		58.88	128.007	83.2296		58.71	12.3556	6.27435
54.76	22.3102	13.6789		54.37	88.9553	64.0944		59.09	128.906	84.2561		58.92	12.4505	6.47061
55	22.4937	13.8486		54.58	89.5901	65.0136		59.31	129.847	85.2756		59.12	12.5409	6.59593
55.2	22.6464	13.9322		54.77	90.1631	65.859		59.53	130.786	86.2646		59.34	12.6402	6.71841
55.42	22.8143	13.9052		54.99	90.8248	66.5715		59.73	131.638	87.2974		59.56	12.7395	6.83175
55.62	22.9667	13.8852		55.21	91.4846	67.217		59.95	132.575	88.3056		59.76	12.8297	7.00703
55.86	23.1495	13.8236		55.41	92.083	67.7399		60.16	133.467	89.2787		59.97	12.9243	7.1728
56.06	23.3017	13.835		55.62	92.7096	68.1672		60.38	134.401	90.2262		60.19	13.0234	7.28687
56.29	23.4765	13.9611		55.82	93.3048	68.6076		60.6	135.333	91.0975		60.39	13.1134	7.39654
56.51	23.6435	14.1273		56.04	93.9579	69.0439		60.81	136.222	91.9469		60.61	13.2124	7.44654
56.72	23.8029	14.3895		56.24	94.55	69.556		61.03	137.151	92.764		60.83	13.3113	7.44439
56.93	23.962	14.6568		56.46	95.1997	70.1146		61.23	137.995	93.5912		61.03	13.4011	7.46971
57.9	24.6954	15.0082		56.66	95.7887	70.6942		61.45	138.922	94.4247		61.24	13.4954	7.55622
58	24.7708	15.398		56.87	96.4056	71.3359		61.65	139.763	95.2444		61.46	13.5941	7.66785
58.2	24.9216	15.7691		57.07	96.9916	72.0045		61.87	140.687	96.0765		61.66	13.6838	7.75425
58.42	25.0872	16.0629		57.29	97.6345	72.6849		62.08	141.568	96.9601		61.87	13.7779	7.79636
58.64	25.2528	16.4445		57.51	98.2757	73.4101		62.3	142.489	97.8841		62.07	13.8675	7.84201
58.84	25.4031	16.9006		57.71	98.857	74.2004		62.5	143.325	98.8388		62.3	13.9704	7.93041
59.06	25.5683	17.1474		57.91	99.4369	75.0803		62.71	144.202	99.8434		62.5	14.0599	8.05387
59.58	25.9582	17.4618		58.12	100.044	76.0965		62.94	145.161	100.857		62.71	14.1537	8.24694
59.7	26.0481	17.8417		58.33	100.65	77.1351		63.14	145.994	101.834		62.91	14.2431	8.48702
59.9	26.1977	18.2013		58.55	101.283	78.1903		63.35	146.867	102.793		63.13	14.3413	8.70176
60.12	26.3622	18.5402		58.76	101.885	79.1629		63.57	147.78	103.731		63.33	14.4306	8.91422
60.34	26.5265	18.8859		58.96	102.458	80.0045		63.79	148.692	104.696		63.54	14.5242	9.0797
60.54	26.6757	19.23		59.16	103.029	80.7906		64	149.561	105.637		63.76	14.6223	9.25397
60.76	26.8397	19.5394		59.38	103.655	81.5571		64.22	150.47	106.601		63.96	14.7113	9.40118
60.97	26.9961	19.6496		59.6	104.28	82.3103		64.42	151.295	107.546		64.18	14.8093	9.54772
61.19	27.1598	19.8666		59.8	104.846	83.0253		64.64	152.202	108.459		64.4	14.9071	9.70007
61.76	27.5832	19.9823		60.01	105.439	83.6385		64.84	153.025	109.352		64.6	14.996	9.8629
61.84	27.6425	20.0342		60.21	106.002	84.1447		65.06	153.929	110.254		64.81	15.0893	10.0218
62.03	27.7834	20.0519		60.43	106.621	84.5645		65.27	154.79	111.13		65.01	15.1781	10.1577
62.25	27.9463	20.0741		60.63	107.181	84.9238		65.49	155.691	111.97		65.21	15.2669	10.2892
62.45	28.0943	20.1309		60.85	107.796	85.2911		65.7	156.55	112.754		65.43	15.3644	10.3769
62.69	28.2717	20.199		61.04	108.326	85.7767		65.9	157.367	113.518		65.65	15.4619	10.4154
62.89	28.4194	20.3076		61.26	108.938	86.2336		66.12	158.264	114.326		65.88	15.5638	10.4573
63.09	28.567	20.388		61.48	109.548	86.7272		66.34	159.16	115.121		66.12	15.67	10.5443
63.29	28.7145	20.4818		61.68	110.101	87.2757		66.54	159.974	115.936		66.35	15.7717	10.6347
63.51	28.8765	20.6307		61.88	110.653	87.856		66.76	160.867	116.808		66.56	15.8645	10.73
63.72	29.0311	20.7532		62.09	111.23	88.4981		66.97	161.718	117.702		66.76	15.9529	10.8015
63.92	29.1781	20.8736		62.3	111.807	89.1948		67.17	162.528	118.609		66.96	16.0412	10.8652
64.12	29.3251	20.9527		62.51	112.382	89.9192		67.39	163.417	119.582		67.18	16.1382	10.9301
64.33	29.4792	21.0077		62.73	112.982	90.729		67.6	164.265	120.639		67.42	16.244	11.0273
64.55	29.6405	21.0798		62.93	113.527	91.6283		67.82	165.152	121.743		67.63	16.3366	11.1849
64.75	29.787	21.1134		63.13	114.07	92.5215		68.04	166.037	122.858		67.86	16.4378	11.3813
64.97	29.9481	21.0946		63.34	114.639	93.4845		68.24	166.841	123.957		68.1	16.5434	11.6003
65.17	30.0943	21.0651		63.55	115.207	94.5077		68.46	167.724	125.069		68.3	16.6314	11.8055
65.39	30.255	21.1058		63.77	115.799	95.4699		68.66	168.525	126.198		68.5	16.7193	11.9938
65.59	30.401	21.2203		63.98	116.364	96.3881		68.87	169.366	127.325		68.7	16.8071	12.1792
65.83	30.5761	21.3833		64.18	116.9	97.2564		69.09	170.245	128.46		68.92	16.9037	12.3897
66.03	30.7218	21.5418		64.38	117.435	98.091		69.31	171.122	129.612		69.12	16.9914	12.6037
66.23	30.8673	21.7166		64.6	118.022	98.9017		69.51	171.919	130.712		69.34	17.0878	12.8555
66.45	31.0273	21.9045		64.82	118.607	99.6327		69.72	172.754	131.758		69.55	17.1798	13.1424
66.65	31.1727	22.0626		65.02	119.137	100.341		69.94	173.628	132.763		69.77	17.2762	13.4012
66.86	31.3251	22.2648		65.23	119.693	101.036		70.14	174.421	133.745		69.97	17.3637	13.608
67.08	31.4847	22.5177		65.43	120.221	101.717		70.36	175.293	134.709		70.18	17.4555	13.7452
67.28	31.6296	22.816		65.65	120.8	102.482		70.58	176.163	135.585		70.38	17.5429	13.8488
67.5	31.7888	23.1113		65.85	121.325	103.315		70.79	176.992	136.43		70.61	17.6433	13.889
67.72	31.948	23.462		66.05	121.849	104.119		70.99	177.781	137.245		70.81	17.7306	13.9283
67.9	32.078	23.7851		66.26	122.397	104.929		71.21	178.647	138.111		71.02	17.8222	13.9759
68.12	32.2369	24.1186		66.46	122.918	105.724		71.42	179.472	138.977		71.24	17.9181	14.0434
68.33	32.3883	24.486		66.68	123.49	106.497		71.62	180.257	139.932		71.44	18.0053	14.1012
68.55	32.5469	24.8865		66.9	124.06	107.319		71.85	181.159	140.89		71.66	18.101	14.1312
68.76	32.6981	25.3024		67.1	124.577	108.125		72.05	181.942	141.91		71.87	18.1924	14.1583
68.97	32.8491	25.6835		67.3	125.092	108.962		72.26	182.763	142.941		72.07	18.2794	14.2214
69.17	32.9929	26.0127		67.51	125.632	109.828		72.48	183.621	143.959		72.29	18.375	14.3033
69.39	33.1508	26.3275		67.73	126.197	110.707		72.69	184.44	144.981		72.49	18.4618	14.4056
69.59	33.2943	26.5843		67.93	126.708	111.593		72.89	185.218	145.996		72.71	18.5573	14.5461
69.81	33.452	26.7309		68.15	127.269	112.487		73.11	186.073	146.991		72.91	18.6441	14.6958
70.01	33.5952	26.8932		68.34	127.753	113.425		73.33	186.926	147.994		73.13	18.7395	14.7795
70.22	33.7454	26.9875		68.55	128.286	114.353		73.55	187.779	148.958		73.33	18.8261	14.874
70.44	33.9027	27.0535		68.76	128.818	115.299		73.75	188.552	149.954		73.54	18.917	14.94
70.64	34.0455	27.0474		68.98	129.373	116.171		73.97	189.402	151		73.76	19.0122	15.0406
70.86	34.2024	27.1		69.18	129.877	116.999		74.18	190.212	152.02		73.96	19.0987	15.1591
71.06	34.345	27.1962		69.38	130.379	117.729		74.38	190.983	153.059		74.17	19.1894	15.2735
71.26	34.4874	27.33		69.6	130.93	118.382		74.6	191.829	154.079		74.37	19.2758	15.4407
71.48	34.644	27.434		69.8	131.43	118.925		74.82	192.673	155.105		74.59	19.3708	15.613
71.69	34.7932	27.584		70.02	131.978	119.372		75.03	193.479	156.108		74.81	19.4657	15.7719
71.91	34.9495	27.8341		70.23	132.5	119.747		75.23	194.244	157.067		75.01	19.5519	15.8693
72.11	35.0914	28.1228		70.43	132.996	120.122		75.45	195.086	158.005		75.23	19.6467	15.9319
72.31	35.2332	28.5787		70.63	133.491	120.48		75.67	195.926	158.904		75.43	19.7328	15.9428
72.53	35.389	29.1687		70.85	134.033	120.867		75.87	196.688	159.787		75.64	19.8231	15.9457
72.73	35.5305	29.7245		71.05	134.525	121.324		76.09	197.525	160.636		75.84	19.9091	15.9272
72.95	35.6861	30.2448		71.27	135.065	121.797		76.3	198.324	161.524		76.06	20.0037	15.9475
73.16	35.8344	30.6889		71.48	135.579	122.28		76.52	199.158	162.437		76.26	20.0896	15.9878
73.36	35.9755	31.1029		71.68	136.067	122.765		76.72	199.916	163.399		76.49	20.1883	16.0719
73.58	36.1306	31.5343		71.9	136.603	123.318		76.93	200.711	164.428		76.71	20.2827	16.1632
73.78	36.2715	31.8603		72.1	137.088	123.875		77.16	201.58	165.511		76.93	20.377	16.3206
74	36.4263	32.1082		72.32	137.621	124.585		77.36	202.335	166.694		77.16	20.4755	16.5221
74.2	36.567	32.2905		72.51	138.08	125.421		77.57	203.126	167.861		77.39	20.574	16.7351
74.41	36.7145	32.3277		72.73	138.61	126.281		77.79	203.954	169.011		77.63	20.6766	17.0115
74.62	36.8619	32.2985		72.93	139.09	127.174		78	204.742	170.183		77.83	20.7621	17.2619
74.83	37.0091	32.21		73.15	139.618	128.002		78.2	205.493	171.339		78.05	20.8561	17.4851
75.05	37.1633	32.0521		73.35	140.096	128.841		78.42	206.317	172.46		78.26	20.9458	17.6655
75.23	37.2893	31.8833		73.56	140.596	129.708		78.64	207.139	173.583		78.46	21.0311	17.8195
75.45	37.4431	31.713		73.76	141.072	130.512		78.86	207.961	174.683		78.68	21.1249	17.9753
75.66	37.5898	31.6312		73.98	141.594	131.279		79.07	208.744	175.754		78.89	21.2144	18.0889
75.87	37.7364	31.5941		74.2	142.114	132.063		79.27	209.489	176.778		79.12	21.3124	18.2021
76.08	37.8829	31.6119		74.4	142.586	132.786		79.49	210.307	177.74		79.33	21.4018	18.3368
76.28	38.0222	31.6295		74.6	143.056	133.423		79.71	211.123	178.644		79.56	21.4996	18.4428
76.51	38.1824	31.7308		74.81	143.549	133.914		79.92	211.902	179.513		79.78	21.5931	18.4218
76.75	38.3493	31.84		75.02	144.041	134.291		80.12	212.642	180.35		80.02	21.6951	18.3727
76.97	38.5021	31.9967		75.24	144.554	134.644		80.34	213.455	181.189		80.23	21.7842	18.3051
77.19	38.6548	32.2692		75.45	145.043	135.002		80.56	214.267	182.011		80.43	21.8691	18.2357
77.39	38.7935	32.6258		75.65	145.508	135.464		80.76	215.004	182.813		80.65	21.9623	18.125
77.59	38.9321	33.0089		75.85	145.971	135.992		80.98	215.814	183.635		80.86	22.0513	18.0159
77.81	39.0843	33.3537		76.06	146.456	136.588		81.19	216.585	184.468		81.08	22.1445	17.9648
78.02	39.2296	33.6708		76.27	146.94	137.189		81.41	217.393	185.317		81.28	22.2291	17.9082
78.23	39.3747	33.926		76.49	147.446	137.848		81.61	218.125	186.203		81.5	22.3221	17.8343
78.44	39.5196	34.1394		76.68	147.882	138.527		81.82	218.894	187.121		81.72	22.4151	17.832
78.64	39.6576	34.3217		76.9	148.385	139.306		82.04	219.697	188.045		81.92	22.4996	17.9185
78.86	39.8092	34.4615		77.12	148.886	140.207		82.24	220.427	189.019		82.13	22.5882	18.0061
79.08	39.9606	34.6031		77.32	149.341	141.167		82.46	221.228	190.037		82.35	22.681	18.1726
79.28	40.0982	34.71		77.54	149.84	142.215		82.68	222.028	191.034		82.55	22.7653	18.3581
79.48	40.2356	34.72		77.73	150.27	143.213		82.88	222.754	191.997		82.76	22.8538	18.5232
79.7	40.3866	34.6195		77.95	150.767	144.186		83.09	223.516	192.979		82.98	22.9465	18.6472
79.91	40.5307	34.5308		78.15	151.217	145.108		83.31	224.313	194.029		83.18	23.0306	18.7751
80.13	40.6814	34.4348		78.35	151.666	145.968		83.51	225.036	195.062		83.4	23.1231	18.956
80.33	40.8183	34.3514		78.56	152.136	146.767		83.73	225.83	196.094		83.6	23.2072	19.1464
80.53	40.9552	34.3384		78.74	152.538	147.493		83.94	226.587	197.155		83.82	23.2996	19.357
80.75	41.1055	34.3378		78.95	153.006	148.15		84.16	227.379	198.202		84.02	23.3835	19.5995
80.95	41.2421	34.4107		79.15	153.451	148.773		84.36	228.098	199.176		84.24	23.4758	19.9384
81.17	41.3921	34.558		79.35	153.894	149.333		84.58	228.888	200.125		84.45	23.5639	20.2252
81.39	41.5421	34.7885		79.57	154.381	149.752		84.8	229.676	201.006		84.67	23.6561	20.4881
81.58	41.6714	35.0557		79.77	154.822	150.081		85.01	230.428	201.833		84.87	23.7398	20.6961
81.8	41.8211	35.4319		79.98	155.284	150.347		85.21	231.142	202.613		85.09	23.8318	20.8608
82	41.957	35.9		80.2	155.767	150.569		85.43	231.927	203.405		85.29	23.9155	20.9849
82.22	42.1064	36.4176		80.4	156.204	150.82		85.64	232.675	204.249		85.5	24.0033	21.0898
82.44	42.2557	36.9677		80.62	156.685	151.091		85.86	233.458	205.101		85.72	24.0951	21.2071
82.64	42.3912	37.5313		80.82	157.12	151.402		86.07	234.204	205.998		85.92	24.1786	21.3446
82.84	42.5267	38.0524		81.02	157.554	151.783		86.28	234.949	206.905		86.14	24.2704	21.4342
83.06	42.6755	38.5174		81.24	158.031	152.156		86.5	235.728	207.88		86.35	24.3579	21.4851
83.27	42.8175	38.8924		81.45	158.484	152.556		86.7	236.436	208.905		86.55	24.4413	21.5975
83.48	42.9593	39.1727		81.67	158.958	153.011		86.91	237.177	209.993		86.77	24.5329	21.7672
83.69	43.101	39.4129		81.87	159.388	153.559		87.13	237.953	211.107		86.97	24.6161	21.9681
83.89	43.2358	39.6288		82.07	159.817	154.231		87.34	238.693	212.236		87.19	24.7076	22.1871
84.11	43.384	39.7277		82.29	160.287	155.001		87.54	239.396	213.318		87.4	24.7949	22.409
84.31	43.5186	39.7478		82.51	160.756	155.843		87.77	240.203	214.356		87.6	24.8779	22.6271
84.53	43.6665	39.6671		82.71	161.181	156.696		87.98	240.94	215.375		87.83	24.9734	22.8102
84.72	43.7941	39.5049		82.9	161.584	157.444		88.18	241.64	216.394		88.03	25.0564	22.9284
84.94	43.9417	39.3335		83.12	162.049	158.107		88.4	242.409	217.455		88.24	25.1434	23.0587
85.16	44.0892	39.1631		83.34	162.514	158.711		88.61	243.142	218.475		88.46	25.2346	23.2022
85.36	44.2232	39.0421		83.54	162.934	159.259		88.83	243.908	219.431		88.66	25.3174	23.2815
85.58	44.3704	38.9746		83.73	163.333	159.784		89.03	244.604	220.372		88.87	25.4043	23.3632
85.78	44.5041	38.9671		83.93	163.752	160.29		89.25	245.369	221.335		89.09	25.4952	23.4872
85.98	44.6377	39.0689		84.15	164.211	160.64		89.47	246.132	222.25		89.29	25.5779	23.6032
86.2	44.7846	39.2101		84.35	164.628	160.865		89.67	246.825	223.084		89.51	25.6688	23.6477
86.41	44.9246	39.4174		84.56	165.064	160.98		89.88	247.552	223.873		89.71	25.7513	23.6419
86.63	45.0711	39.7331		84.76	165.479	160.987		90.1	248.312	224.627		89.93	25.8421	23.6064
86.83	45.2043	40.2106		84.96	165.892	161.006		90.32	249.071	225.342		90.14	25.9286	23.5172
87.03	45.3373	40.7953		85.17	166.325	161.059		90.52	249.76	226.052		90.35	26.0152	23.4324
87.23	45.4701	41.4435		85.38	166.757	161.207		90.73	250.482	226.86		90.57	26.1057	23.3849
87.45	45.6162	42.0397		85.59	167.188	161.457		90.95	251.238	227.717		90.78	26.1921	23.3685
87.66	45.7554	42.624		85.78	167.576	161.765		91.17	251.992	228.58		90.98	26.2744	23.304
87.86	45.888	43.11		85.98	167.984	162.174		91.37	252.677	229.446		91.19	26.3607	23.2351
88.08	46.0336	43.5099		86.2	168.432	162.666		91.59	253.429	230.381		91.41	26.451	23.251
88.28	46.1659	43.8742		86.42	168.879	163.213		91.8	254.146	231.356		91.63	26.5413	23.3411
88.5	46.3112	44.1718		86.62	169.284	163.807		92.02	254.896	232.404		91.83	26.6234	23.471
88.72	46.4565	44.3843		86.81	169.667	164.556		92.22	255.577	233.464		92.04	26.7095	23.6384
88.92	46.5884	44.4838		87.01	170.07	165.38		92.43	256.291	234.526		92.25	26.7955	23.788
89.13	46.7267	44.4677		87.23	170.512	166.381		92.65	257.038	235.572		92.46	26.8815	23.9683
89.34	46.865	44.3469		87.43	170.913	167.391		92.87	257.783	236.61		92.66	26.9633	24.1236
89.56	47.0097	44.19		87.63	171.313	168.344		93.07	258.46	237.628		92.88	27.0533	24.2861
89.77	47.1477	43.9893		87.84	171.732	169.222		93.29	259.204	238.655		93.09	27.1391	24.4323
89.97	47.279	43.8296		88.04	172.13	169.963		93.5	259.912	239.69		93.31	27.2289	24.5941
90.19	47.4233	43.6635		88.26	172.566	170.639		93.7	260.586	240.694		93.51	27.3106	24.7099
90.39	47.5544	43.5523		88.46	172.962	171.265		93.92	261.326	241.698		93.73	27.4003	24.8702
90.61	47.6984	43.5117		88.67	173.376	171.915		94.14	262.065	242.71		93.93	27.4818	25.0441
90.83	47.8423	43.5378		88.87	173.77	172.442		94.35	262.77	243.72		94.15	27.5715	25.22
91.03	47.973	43.5599		89.07	174.163	172.893		94.55	263.44	244.701		94.36	27.657	25.3932
91.24	48.1101	43.6626		89.28	174.574	173.198		94.77	264.176	245.567		94.56	27.7384	25.5221
91.45	48.2471	43.8807		89.49	174.984	173.423		94.99	264.91	246.365		94.78	27.8278	25.5714
91.66	48.384	44.2166		89.7	175.393	173.536		95.19	265.577	247.167		95	27.9172	25.562
91.88	48.5272	44.6769		89.9	175.782	173.636		95.4	266.277	248.003		95.19	27.9944	25.599
92.08	48.6574	45.2123		90.1	176.169	173.736		95.62	267.008	248.884		95.41	28.0837	25.6743
92.28	48.7873	45.7217		90.31	176.575	173.892		95.84	267.739	249.839		95.63	28.1729	25.7582
92.5	48.9302	46.2007		90.53	177	174.117		96.05	268.435	250.797		95.83	28.254	25.7934
92.7	49.06	46.6145		90.73	177.384	174.308		96.25	269.097	251.778		96.05	28.3431	25.8235
92.92	49.2026	46.9782		90.92	177.749	174.589		96.47	269.824	252.775		96.25	28.4241	25.8812
93.13	49.3386	47.3511		91.12	178.132	174.874		96.68	270.517	253.832		96.47	28.5131	25.9684
93.33	49.468	47.649		91.34	178.551	175.269		96.89	271.21	254.916		96.68	28.598	26.1613
93.55	49.6102	47.8889		91.54	178.932	175.703		97.11	271.934	256.021		96.88	28.6788	26.3346
93.75	49.7393	48.0538		91.74	179.312	176.297		97.32	272.624	257.134		97.1	28.7677	26.5519
93.97	49.8813	48.1133		91.95	179.71	177.05		97.52	273.28	258.263		97.3	28.8484	26.775
94.17	50.0102	48.0694		92.15	180.088	177.918		97.74	274.001	259.351		97.51	28.9331	26.9683
94.38	50.1455	47.9748		92.35	180.465	178.825		97.96	274.721	260.377		97.74	29.0258	27.1425
94.6	50.287	47.8609		92.57	180.878	179.7		98.18	275.439	261.403		97.94	29.1064	27.3495
94.81	50.4221	47.761		92.78	181.272	180.546		98.38	276.092	262.366		98.15	29.1909	27.5621
95.02	50.5569	47.7168		92.98	181.646	181.314		98.59	276.776	263.294		98.35	29.2714	27.7538
95.22	50.6853	47.7458		93.18	182.019	182.093		98.81	277.492	264.242		98.57	29.3599	27.9843
95.44	50.8263	47.8724		93.39	182.409	182.751		99.01	278.141	265.183		98.78	29.4443	28.2116
95.64	50.9544	48.0287		93.6	182.799	183.364		99.22	278.822	266.083		98.98	29.5246	28.478
95.86	51.0952	48.1808		93.81	183.188	183.872		99.44	279.535	266.935		99.2	29.6129	28.6731
96.06	51.2231	48.4457		93.99	183.52	184.302		99.66	280.246	267.699		99.41	29.6971	28.7872
96.27	51.3573	48.7701		94.2	183.907	184.579		99.86	280.892	268.397		99.61	29.7773	28.8343
96.49	51.4977	49.2592		94.4	184.274	184.784		100.08	281.601	269.137		99.84	29.8694	28.8122
96.69	51.6252	49.8481		94.62	184.677	184.93		100.29	282.277	269.888		100.04	29.9495	28.801
96.91	51.7653	50.452		94.82	185.042	185.044		100.49	282.92	270.657		100.25	30.0335	28.8424
97.13	51.9054	51.0893		95.03	185.425	185.306		100.71	283.626	271.425		100.47	30.1215	28.8515
97.33	52.0325	51.69		95.23	185.789	185.593		100.93	284.332	272.15		100.67	30.2014	28.8028
97.53	52.1596	52.2004		95.43	186.151	185.971		101.14	285.004	272.933		100.89	30.2893	28.7094
97.75	52.2992	52.7465		95.64	186.531	186.367		101.36	285.707	273.728		101.09	30.3691	28.6609
97.95	52.4261	53.2669		95.84	186.892	186.819		101.56	286.345	274.573		101.3	30.4529	28.6935
98.16	52.5591	53.6905		96.04	187.252	187.28		101.78	287.046	275.467		101.52	30.5406	28.7854
98.36	52.6857	54.0586		96.25	187.629	187.82		101.99	287.714	276.367		101.72	30.6203	28.925
98.58	52.8248	54.336		96.45	187.987	188.459		102.19	288.35	277.302		101.94	30.7078	29.0977
98.78	52.9512	54.5085		96.67	188.38	189.218		102.41	289.048	278.276		102.14	30.7874	29.247
99	53.0901	54.5658		96.87	188.736	190.072		102.63	289.744	279.303		102.35	30.8709	29.3672
99.2	53.2162	54.4552		97.07	189.091	190.936		102.84	290.409	280.378		102.57	30.9584	29.5006
99.41	53.3486	54.3194		97.28	189.463	191.782		103.06	291.104	281.407		102.77	31.0378	29.6829
99.63	53.4871	54.1223		97.48	189.817	192.513		103.26	291.734	282.427		102.99	31.1251	29.81
99.83	53.6129	53.9514		97.7	190.205	193.244		103.48	292.427	283.406		103.2	31.2084	29.9295
100.05	53.7511	53.875		97.9	190.556	193.941		103.7	293.119	284.379		103.4	31.2877	30.0377
100.27	53.8892	53.8589		98.09	190.889	194.583		103.9	293.747	285.342		103.62	31.3748	30.1681
100.47	54.0147	53.8444		98.29	191.239	195.116		104.11	294.405	286.287		103.84	31.4619	30.3168
100.67	54.14	53.8816		98.51	191.623	195.597		104.33	295.094	287.144		104.04	31.5411	30.4763
100.89	54.2778	54.0117		98.71	191.971	195.973		104.54	295.75	287.94		104.24	31.6201	30.5822
101.11	54.4154	54.2915		98.92	192.336	196.243		104.76	296.437	288.694		104.46	31.7071	30.6128
101.31	54.5404	54.7271		99.12	192.682	196.369		104.98	297.123	289.432		104.67	31.79	30.6629
101.52	54.6715	55.2652		99.32	193.028	196.355		105.18	297.745	290.185		104.87	31.869	30.7421
101.72	54.7963	55.8311		99.53	193.389	196.345		105.4	298.429	290.944		105.09	31.9557	30.8757
101.94	54.9334	56.3641		99.75	193.767	196.309		105.61	299.081	291.754		105.31	32.0425	30.972
102.14	55.0579	56.8142		99.95	194.11	196.338		105.81	299.7	292.506		105.51	32.1212	31.0648
102.36	55.1948	57.1863		100.14	194.435	196.431		106.03	300.381	293.247		105.72	32.2039	31.1102
102.56	55.3191	57.5107		100.34	194.776	196.607		106.25	301.061	294.018		105.94	32.2905	31.1179
102.77	55.4495	57.7712		100.56	195.15	196.79		106.45	301.678	294.806		106.14	32.3691	31.1633
102.97	55.5736	57.9419		100.76	195.489	197.012		106.66	302.325	295.561		106.36	32.4556	31.2659
103.19	55.71	58.0233		100.98	195.861	197.32		106.89	303.032	296.309		106.56	32.5341	31.4102
103.39	55.8338	58.0102		101.17	196.182	197.741		107.09	303.646	297.057		106.77	32.6165	31.5123
103.6	55.9638	57.9043		101.37	196.519	198.302		107.3	304.29	297.788		106.99	32.7028	31.5503
103.8	56.0874	57.6549		101.59	196.888	199.009		107.52	304.964	298.563		107.19	32.7812	31.5475
104.02	56.2233	57.3685		101.79	197.223	199.806		107.73	305.606	299.329		107.41	32.8674	31.5702
104.24	56.3591	57.047		102	197.574	200.603		107.93	306.217	300.136		107.61	32.9457	31.5657
104.44	56.4824	56.7112		102.2	197.907	201.354		108.15	306.888	300.918		107.82	33.0279	31.5914
104.64	56.6056	56.4124		102.4	198.239	202.063		108.36	307.527	301.633		108.05	33.1178	31.6356
104.86	56.741	56.1989		102.61	198.588	202.71		108.56	308.135	302.314		108.25	33.196	31.6759
105.06	56.8639	56.0332		102.82	198.935	203.295		108.79	308.833	302.998		108.46	33.278	31.6811
105.28	56.9991	55.889		103.03	199.281	203.794		109	309.47	303.688		108.66	33.356	31.7252
105.49	57.1279	55.7513		103.23	199.61	204.23		109.22	310.136	304.341		108.88	33.4419	31.7794
105.69	57.2506	55.7209		103.42	199.922	204.586		109.42	310.74	305.001		109.08	33.5198	31.7915
105.89	57.3731	55.7844		103.64	200.282	204.795		109.63	311.374	305.636		109.29	33.6016	31.7912
106.11	57.5078	55.9735		103.84	200.608	204.84		109.85	312.037	306.261		109.51	33.6873	31.7651
106.33	57.6423	56.3141		104.04	200.934	204.812		110.07	312.699	306.897		109.71	33.7651	31.7483
106.53	57.7645	56.7446		104.25	201.275	204.758		110.27	313.3	307.619		109.93	33.8506	31.7472
106.74	57.8927	57.2628		104.45	201.599	204.685		110.49	313.96	308.349		110.15	33.9361	31.7494
106.94	58.0146	57.7316		104.65	201.922	204.715		110.69	314.559	309.091		110.35	34.0138	31.7401
107.16	58.1487	58.2055		104.87	202.276	204.822		110.9	315.187	309.856		110.56	34.0953	31.6514
107.36	58.2704	58.6489		105.07	202.598	204.996		111.12	315.844	310.636		110.76	34.1729	31.5142
107.58	58.4042	59.0618		105.28	202.935	205.196		111.34	316.5	311.422		110.98	34.2582	31.4301
107.77	58.5197	59.4272		105.48	203.254	205.424		111.54	317.096	312.156		111.2	34.3434	31.387
107.99	58.6532	59.7748		105.68	203.573	205.784		111.75	317.72	312.884		111.4	34.4208	31.3966
108.19	58.7745	60.01		105.9	203.923	206.184		111.97	318.374	313.63		111.61	34.5021	31.4162
108.41	58.9078	60.1131		106.11	204.257	206.633		112.19	319.026	314.364		111.83	34.5871	31.4283
108.61	59.0289	60.0801		106.29	204.541	207.2		112.39	319.618	315.095		112.03	34.6644	31.4834
108.82	59.1559	59.8913		106.5	204.873	207.911		112.61	320.268	315.875		112.25	34.7494	31.5285
109.02	59.2768	59.6939		106.72	205.219	208.615		112.81	320.859	316.68		112.45	34.8266	31.5593
109.24	59.4097	59.4916		106.92	205.534	209.325		113.02	321.478	317.518		112.67	34.9114	31.6529
109.44	59.5303	59.3007		107.12	205.847	210.056		113.24	322.125	318.349		112.88	34.9924	31.7983
109.66	59.6629	59.1855		107.32	206.159	210.742		113.44	322.713	319.163		113.08	35.0694	31.9306
109.86	59.7833	59.1186		107.53	206.487	211.374		113.65	323.33	320.009		113.3	35.1541	32.0871
110.07	59.9097	59.0959		107.73	206.798	211.943		113.87	323.974	320.815		113.51	35.2349	32.2401
110.27	60.0299	59.1337		107.95	207.139	212.538		114.09	324.618	321.588		113.71	35.3118	32.3911
110.49	60.162	59.2255		108.15	207.448	213.071		114.29	325.202	322.334		113.93	35.3964	32.5418
110.69	60.282	59.4046		108.36	207.772	213.511		114.51	325.844	323.035		114.15	35.4809	32.6339
110.89	60.4019	59.7353		108.56	208.08	213.727		114.71	326.427	323.71		114.35	35.5576	32.6803
111.1	60.5277	60.1007		108.76	208.387	213.82		114.93	327.067	324.398		114.57	35.642	32.7392
111.32	60.6593	60.5552		108.97	208.708	213.822		115.14	327.677	325.087		114.77	35.7187	32.8056
111.52	60.7789	61.061		109.17	209.014	213.766		115.36	328.315	325.799		114.98	35.7991	32.9011
111.74	60.9103	61.5979		109.37	209.318	213.731		115.56	328.895	326.536		115.2	35.8833	33.0279
111.94	61.0296	62.073		109.57	209.622	213.738		115.77	329.502	327.27		115.4	35.9598	33.1313
112.14	61.1488	62.4982		109.79	209.955	213.801		116	330.166	328.104		115.62	36.044	33.2685
112.36	61.2799	62.9098		110	210.273	213.893		116.2	330.743	329.012		115.83	36.1242	33.451
112.57	61.4049	63.295		110.2	210.574	214.058		116.41	331.348	329.901		116.03	36.2006	33.6701
112.78	61.5297	63.6686		110.4	210.875	214.275		116.63	331.98	330.739		116.25	36.2846	33.9601
112.97	61.6426	63.9237		110.61	211.19	214.587		116.84	332.583	331.593		116.45	36.3608	34.2469
113.19	61.7732	64.1033		110.81	211.489	214.959		117.04	333.156	332.427		116.67	36.4447	34.5357
113.39	61.8918	64.1256		111.03	211.817	215.458		117.26	333.786	333.269		116.87	36.5209	34.7734
113.61	62.0221	63.9969		111.23	212.115	216.026		117.48	334.415	334.089		117.09	36.6046	35.0087
113.82	62.1464	63.8292		111.43	212.412	216.652		117.7	335.043	334.934		117.29	36.6807	35.237
114.02	62.2647	63.6376		111.62	212.693	217.363		117.9	335.613	335.734		117.5	36.7606	35.4459
114.22	62.3828	63.4846		111.84	213.018	218.018		118.11	336.211	336.462		117.72	36.8442	35.6817
114.44	62.5127	63.386		112.06	213.342	218.63		118.33	336.836	337.176		117.92	36.9201	35.9087
114.66	62.6424	63.3201		112.26	213.636	219.181		118.53	337.403	337.843		118.13	36.9998	36.1422
114.86	62.7603	63.3454		112.45	213.914	219.701		118.75	338.027	338.513		118.36	37.0871	36.3539
115.07	62.8839	63.3977		112.65	214.207	220.175		118.96	338.621	339.186		118.56	37.1629	36.5572
115.27	63.0015	63.5096		112.86	214.513	220.611		119.18	339.242	339.862		118.77	37.2424	36.7293
115.49	63.1308	63.7719		113.06	214.804	220.92		119.38	339.806	340.513		118.97	37.3182	36.8871
115.69	63.2482	64.1663		113.26	215.094	221.137		119.6	340.426	341.146		119.19	37.4014	37.0026
115.91	63.3773	64.5976		113.45	215.369	221.234		119.8	340.988	341.753		119.4	37.4808	37.1051
116.11	63.4945	65.0472		113.65	215.658	221.14		120.02	341.606	342.434		119.6	37.5564	37.2156
116.32	63.6174	65.5177		113.86	215.96	221.006		120.23	342.195	343.167		119.82	37.6395	37.2936
116.52	63.7344	65.9038		114.06	216.247	220.809		120.45	342.811	343.861		120.04	37.7225	37.3597
116.74	63.863	66.2006		114.26	216.534	220.687		120.66	343.399	344.567		120.24	37.7979	37.3947
116.94	63.9798	66.4314		114.47	216.834	220.571		120.88	344.013	345.292		120.46	37.8809	37.3905
117.16	64.1081	66.6329		114.65	217.091	220.549		121.08	344.57	346.043		120.66	37.9562	37.3592
117.36	64.2247	66.8001		114.86	217.389	220.603		121.3	345.183	346.763		120.87	38.0353	37.353
117.58	64.3528	66.8738		115.06	217.673	220.692		121.52	345.794	347.47		121.09	38.118	37.3732
117.8	64.4807	66.8934		115.26	217.956	220.815		121.72	346.349	348.186		121.29	38.1932	37.4432
118	64.597	66.8618		115.47	218.252	221.057		121.94	346.959	348.886		121.51	38.2759	37.4974
118.19	64.7073	66.7899		115.67	218.534	221.452		122.15	347.54	349.572		121.72	38.3548	37.5359
118.41	64.835	66.6333		115.86	218.801	221.953		122.37	348.148	350.235		121.92	38.4298	37.5625
118.61	64.9509	66.4825		116.06	219.081	222.582		122.58	348.728	350.903		122.14	38.5123	37.5603
118.83	65.0783	66.359		116.26	219.36	223.283		122.8	349.334	351.585		122.36	38.5948	37.5248
119.05	65.2056	66.2283		116.47	219.653	224.01		123	349.884	352.288		122.56	38.6697	37.541
119.24	65.3154	66.1648		116.67	219.931	224.684		123.22	350.488	352.947		122.78	38.7521	37.5814
119.46	65.4425	66.1786		116.86	220.195	225.297		123.44	351.092	353.591		122.98	38.8269	37.6571
119.68	65.5694	66.2699		117.06	220.471	225.855		123.65	351.667	354.205		123.19	38.9054	37.7882
119.88	65.6847	66.4109		117.26	220.747	226.379		123.85	352.214	354.782		123.41	38.9876	37.8734
120.08	65.7999	66.5824		117.47	221.036	226.761		124.07	352.815	355.367		123.61	39.0623	37.9441
120.29	65.9208	66.8383		117.67	221.311	227.049		124.29	353.414	355.985		123.82	39.1407	38.0026
120.5	66.0415	67.1618		117.86	221.571	227.249		124.51	354.013	356.605		124.04	39.2227	38.0243
120.71	66.1621	67.5896		118.06	221.844	227.357		124.71	354.557	357.215		124.26	39.3047	38.0643
120.93	66.2884	68.1286		118.26	222.117	227.375		124.92	355.127	357.843		124.46	39.3792	38.13
121.13	66.4031	68.7092		118.47	222.402	227.265		125.14	355.724	358.452		124.68	39.4611	38.164
121.33	66.5176	69.3112		118.67	222.673	227.124		125.34	356.265	359.048		124.88	39.5356	38.2052
121.54	66.6378	69.809		118.87	222.944	226.972		125.56	356.86	359.68		125.09	39.6136	38.2662
121.75	66.7579	70.1882		119.06	223.2	226.843		125.77	357.426	360.37		125.31	39.6954	38.2441
121.97	66.8836	70.5386		119.26	223.469	226.804		125.99	358.019	361.115		125.51	39.7696	38.2283
122.18	67.0035	70.856		119.47	223.751	226.919		126.19	358.557	361.874		125.73	39.8513	38.2391
122.38	67.1175	71.0349		119.67	224.019	227.096		126.41	359.149	362.633		125.94	39.9292	38.2747
122.58	67.2315	71.1777		119.87	224.286	227.335		126.61	359.685	363.37		126.14	40.0033	38.3463
122.8	67.3567	71.1802		120.06	224.539	227.586		126.83	360.275	364.173		126.37	40.0885	38.4495
123.02	67.4818	71.0216		120.26	224.805	227.869		127.04	360.836	364.983		126.57	40.1625	38.5605
123.22	67.5954	70.7766		120.47	225.084	228.254		127.26	361.424	365.788		126.78	40.2402	38.7398
123.43	67.7146	70.3898		120.67	225.348	228.705		127.46	361.958	366.612		126.98	40.3142	38.8796
123.63	67.8281	70.0133		120.87	225.612	229.254		127.67	362.517	367.411		127.2	40.3955	38.9587
123.85	67.9527	69.6792		121.06	225.862	229.876		127.89	363.102	368.189		127.41	40.473	39.0583
124.05	68.066	69.3911		121.26	226.124	230.563		128.09	363.633	368.948		127.63	40.5542	39.168
124.27	68.1904	69.1505		121.47	226.399	231.207		128.31	364.217	369.669		127.83	40.628	39.264
124.46	68.2978	69.0296		121.67	226.661	231.792		128.51	364.746	370.321		128.05	40.7091	39.3943
124.68	68.422	69.021		121.87	226.921	232.296		128.73	365.328	370.931		128.25	40.7827	39.4994
124.88	68.5348	69.1701		122.06	227.168	232.805		128.94	365.883	371.466		128.47	40.8637	39.5628
125.1	68.6588	69.4094		122.26	227.427	233.209		129.14	366.41	372.006		128.68	40.941	39.5536
125.3	68.7714	69.7425		122.47	227.699	233.502		129.36	366.989	372.575		128.88	41.0145	39.4758
125.5	68.8839	70.2423		122.67	227.957	233.712		129.58	367.567	373.153		129.1	41.0953	39.4544
125.71	69.0019	70.8206		122.87	228.214	233.846		129.79	368.119	373.774		129.32	41.1761	39.4833
125.93	69.1255	71.4489		123.08	228.483	233.813		130.01	368.695	374.382		129.52	41.2495	39.4982
126.13	69.2377	72.0049		123.26	228.714	233.639		130.21	369.219	374.992		129.73	41.3265	39.5141
126.35	69.361	72.5058		123.47	228.982	233.389		130.43	369.794	375.639		129.93	41.3999	39.5668
126.55	69.473	73.0004		123.67	229.237	233.108		130.63	370.315	376.321		130.15	41.4804	39.592
126.75	69.5849	73.4074		123.87	229.491	232.887		130.85	370.889	377.025		130.37	41.561	39.6366
126.96	69.7023	73.7263		124.06	229.732	232.643		131.06	371.435	377.768		130.57	41.6341	39.7136
127.18	69.8252	73.9461		124.26	229.984	232.523		131.28	372.007	378.499		130.78	41.7109	39.825
127.38	69.9367	74.1043		124.47	230.249	232.521		131.49	372.551	379.275		131	41.7913	39.9812
127.58	70.0482	74.11		124.67	230.501	232.56		131.69	373.07	380.03		131.2	41.8643	40.1149
127.79	70.1652	73.9939		124.86	230.739	232.699		131.92	373.664	380.76		131.42	41.9446	40.2626
128.01	70.2876	73.7759		125.06	230.989	232.96		132.12	374.181	381.478		131.64	42.0249	40.4781
128.22	70.4044	73.472		125.26	231.239	233.313		132.33	374.723	382.161		131.84	42.0977	40.7097
128.43	70.521	73.1263		125.47	231.501	233.744		132.55	375.289	382.798		132.05	42.1742	40.8851
128.63	70.632	72.7074		125.67	231.749	234.311		132.76	375.829	383.44		132.27	42.2543	41.1
128.83	70.7429	72.3287		125.86	231.985	234.948		132.98	376.394	384.107		132.47	42.3271	41.3212
129.05	70.8648	71.9802		126.06	232.232	235.688		133.18	376.907	384.769		132.69	42.4071	41.5507
129.26	70.981	71.6989		126.26	232.478	236.384		133.39	377.444	385.394		132.89	42.4797	41.8409
129.46	71.0916	71.5079		126.47	232.737	237.04		133.62	378.032	385.952		133.1	42.556	42.1342
129.66	71.2021	71.4578		126.67	232.982	237.658		133.82	378.543	386.468		133.32	42.6358	42.3839
129.88	71.3236	71.4581		126.86	233.214	238.237		134.03	379.078	387.016		133.54	42.7156	42.5451
130.08	71.4338	71.593		127.06	233.459	238.71		134.25	379.638	387.604		133.74	42.7881	42.6379
130.3	71.5551	71.94		127.28	233.726	239.101		134.47	380.197	388.238		133.95	42.8642	42.7454
130.51	71.6707	72.4217		127.48	233.969	239.396		134.68	380.73	388.915		134.18	42.9474	42.884
130.71	71.7806	73.0852		127.69	234.224	239.558		134.88	381.237	389.56		134.37	43.0161	42.989
130.91	71.8905	73.7377		127.87	234.441	239.567		135.1	381.793	390.183		134.59	43.0957	43.0919
131.11	72.0003	74.3523		128.08	234.694	239.383		135.32	382.349	390.799		134.81	43.1752	43.1749
131.33	72.121	74.9015		128.28	234.935	239.07		135.52	382.854	391.444		135.02	43.251	43.2014
131.54	72.2361	75.4345		128.48	235.175	238.731		135.73	383.383	392.097		135.22	43.3232	43.237
131.74	72.3456	75.943		128.69	235.426	238.376		135.95	383.936	392.784		135.44	43.4025	43.3114
131.94	72.455	76.4033		128.87	235.641	238.066		136.17	384.489	393.473		135.65	43.4782	43.4329
132.16	72.5752	76.8106		129.08	235.891	237.818		136.37	384.99	394.146		135.85	43.5502	43.5598
132.36	72.6845	77.0699		129.28	236.128	237.646		136.58	385.516	394.835		136.08	43.633	43.6575
132.58	72.8045	77.2576		129.48	236.365	237.585		136.8	386.066	395.531		136.28	43.7049	43.7533
132.77	72.908	77.176		129.69	236.613	237.633		137	386.566	396.237		136.49	43.7804	43.8615
132.99	73.0278	76.9988		129.88	236.837	237.743		137.22	387.114	396.96		136.69	43.8523	43.9386
133.19	73.1366	76.7569		130.08	237.072	238.008		137.44	387.662	397.686		136.91	43.9313	43.9916
133.41	73.2562	76.5406		130.28	237.306	238.461		137.64	388.159	398.387		137.12	44.0066	44.0711
133.61	73.3648	76.3007		130.48	237.54	239.031		137.85	388.68	399.062		137.32	44.0784	44.1323
133.82	73.4788	76.0625		130.69	237.785	239.723		138.07	389.226	399.693		137.54	44.1572	44.2144
134.02	73.5872	75.8594		130.89	238.018	240.48		138.28	389.746	400.292		137.76	44.236	44.3392
134.22	73.6955	75.686		131.09	238.25	241.25		138.5	390.289	400.88		137.98	44.3148	44.4727
134.44	73.8146	75.6095		131.28	238.47	241.993		138.72	390.832	401.395		138.18	44.3863	44.5862
134.66	73.9335	75.563		131.48	238.701	242.671		138.92	391.325	401.891		138.38	44.4578	44.6562
134.86	74.0416	75.7182		131.69	238.943	243.295		139.14	391.866	402.38		138.59	44.5328	44.7221
135.08	74.1603	75.9198		131.89	239.173	243.875		139.35	392.382	402.895		138.81	44.6114	44.7709
135.29	74.2735	76.2333		132.08	239.391	244.378		139.55	392.873	403.422		139.01	44.6827	44.8597
135.51	74.392	76.6274		132.28	239.62	244.78		139.77	393.412	403.951		139.23	44.7612	44.9646
135.71	74.4996	77.0827		132.48	239.848	245.114		139.99	393.95	404.502		139.44	44.836	45.0972
135.91	74.6072	77.5537		132.69	240.087	245.324		140.2	394.463	405.085		139.66	44.9144	45.1773
136.13	74.7253	78.0061		132.89	240.314	245.294		140.4	394.951	405.631		139.88	44.9927	45.1992
136.35	74.8434	78.3993		133.09	240.54	245.193		140.62	395.486	406.175		140.08	45.0638	45.2069
136.57	74.9614	78.6568		133.3	240.777	245.026		140.82	395.973	406.767		140.3	45.142	45.2469
136.8	75.0846	78.8643		133.48	240.98	244.882		141.04	396.507	407.378		140.5	45.2131	45.3064
137.02	75.2023	79.0115		133.69	241.216	244.791		141.26	397.04	407.993		140.71	45.2877	45.3531
137.22	75.3092	79.2108		133.89	241.44	244.748		141.47	397.549	408.652		140.93	45.3657	45.413
137.44	75.4267	79.2981		134.09	241.664	244.774		141.69	398.081	409.285		141.13	45.4366	45.4523
137.66	75.5441	79.2455		134.3	241.898	244.845		141.89	398.563	409.878		141.35	45.5146	45.4899
137.87	75.6561	79.0476		134.5	242.12	244.924		142.1	399.07	410.458		141.56	45.589	45.5108
138.07	75.7626	78.7125		134.69	242.331	245.116		142.32	399.599	411.052		141.78	45.6668	45.5254
138.27	75.869	78.4623		134.89	242.552	245.462		142.52	400.08	411.723		141.98	45.7376	45.563
138.49	75.986	78.2557		135.09	242.773	245.89		142.74	400.608	412.42		142.18	45.8083	45.6117
138.69	76.0922	78.17		135.3	243.004	246.396		142.96	401.135	413.081		142.4	45.886	45.702
138.9	76.2037	78.0757		135.5	243.224	246.98		143.17	401.637	413.727		142.61	45.9602	45.8465
139.1	76.3097	78.0469		135.69	243.432	247.611		143.37	402.115	414.38		142.81	46.0307	45.9931
139.32	76.4263	78.0374		135.89	243.651	248.258		143.59	402.64	414.925		143.03	46.1083	46.1259
139.54	76.5427	78.1163		136.09	243.869	248.917		143.8	403.14	415.449		143.25	46.1858	46.2786
139.74	76.6485	78.2752		136.3	244.097	249.522		144.03	403.687	416.025		143.45	46.2563	46.3652
139.94	76.7542	78.5779		136.5	244.314	250.081		144.23	404.162	416.64		143.66	46.3302	46.4046
140.15	76.865	79.0325		136.69	244.52	250.478		144.44	404.661	417.258		143.89	46.4111	46.4441
140.37	76.981	79.4908		136.89	244.736	250.824		144.66	405.182	417.842		144.09	46.4814	46.49
140.57	77.0864	79.9457		137.09	244.951	251.108		144.86	405.654	418.426		144.29	46.5516	46.5528
140.79	77.2022	80.3757		137.3	245.177	251.302		145.09	406.198	419.027		144.5	46.6254	46.6235
140.99	77.3074	80.8551		137.48	245.37	251.36		145.29	406.669	419.608		144.72	46.7026	46.6396
141.19	77.4125	81.3139		137.69	245.594	251.237		145.51	407.187	420.187		144.93	46.7762	46.6595
141.41	77.528	81.7404		137.89	245.807	250.907		145.73	407.704	420.797		145.13	46.8463	46.7237
141.62	77.6381	82.0825		138.09	246.02	250.476		145.94	408.197	421.416		145.35	46.9233	46.7982
141.83	77.7482	82.3713		138.3	246.243	250.148		146.14	408.666	422.063		145.57	47.0003	46.9465
142.04	77.8581	82.6308		138.5	246.454	249.835		146.36	409.181	422.761		145.77	47.0703	47.1274
142.24	77.9628	82.7947		138.69	246.655	249.658		146.58	409.695	423.438		145.99	47.1472	47.3252
142.46	78.0777	82.8924		138.89	246.865	249.486		146.79	410.185	424.076		146.19	47.2171	47.5345
142.66	78.1821	82.9237		139.09	247.075	249.369		146.99	410.651	424.62		146.4	47.2904	47.7041
142.88	78.2969	82.8794		139.3	247.295	249.309		147.21	411.163	425.109		146.62	47.3671	47.8279
143.07	78.3959	82.8106		139.5	247.504	249.342		147.43	411.674	425.617		146.82	47.4369	47.9384
143.29	78.5105	82.7125		139.69	247.702	249.494		147.63	412.138	426.067		147.04	47.5135	48.0007
143.49	78.6145	82.6508		139.89	247.91	249.794		147.85	412.648	426.482		147.25	47.5867	48.0529
143.71	78.7289	82.6839		140.09	248.118	250.222		148.06	413.133	426.903		147.45	47.6563	48.1007
143.91	78.8327	82.7594		140.3	248.335	250.732		148.26	413.595	427.304		147.67	47.7328	48.1003
144.12	78.9417	82.822		140.48	248.521	251.301		148.48	414.103	427.615		147.89	47.8093	48.0973
144.32	79.0454	82.9233		140.69	248.737	251.899		148.69	414.586	427.935		148.09	47.8788	48.0505
144.54	79.1593	83.0488		140.89	248.942	252.509		148.91	415.092	428.258		148.29	47.9482	48.002
144.74	79.2628	83.2319		141.09	249.147	253.077		149.11	415.551	428.7		148.51	48.0245	47.9939
144.96	79.3765	83.5104		141.3	249.362	253.646		149.33	416.056	429.154		148.72	48.0974	48.0121
145.16	79.4798	83.898		141.48	249.545	254.146		149.53	416.514	429.641		148.94	48.1736	48.0279
145.37	79.5882	84.2715		141.69	249.758	254.548		149.75	417.017	430.203		149.14	48.2429	48.1044
145.59	79.7016	84.5247		141.89	249.961	254.953		149.96	417.496	430.79		149.35	48.3155	48.1642
145.79	79.8046	84.6642		142.09	250.164	255.331		150.18	417.998	431.394		149.57	48.3916	48.2687
145.99	79.9075	84.7833		142.28	250.355	255.625		150.4	418.498	431.958		149.77	48.4608	48.4176
146.19	80.0104	84.8674		142.48	250.557	255.804		150.6	418.953	432.519		149.99	48.5368	48.5849
146.4	80.1183	84.8855		142.69	250.767	255.851		150.81	419.43	433.036		150.19	48.6058	48.7723
146.62	80.2312	84.8801		142.89	250.968	255.891		151.03	419.928	433.598		150.41	48.6817	48.9433
146.82	80.3337	84.8127		143.09	251.167	255.907		151.23	420.381	434.167		150.62	48.7541	49.067
147.04	80.4464	84.6614		143.28	251.357	255.968		151.45	420.878	434.741		150.83	48.8265	49.1631
147.24	80.5488	84.4031		143.5	251.575	256.062		151.66	421.351	435.272		151.04	48.8988	49.301
147.44	80.6511	84.0547		143.7	251.774	256.265		151.87	421.825	435.746		151.26	48.9745	49.4214
147.66	80.7635	83.7491		143.92	251.991	256.74		152.08	422.297	436.257		151.46	49.0433	49.577
147.87	80.8707	83.508		144.14	252.208	257.013		152.3	422.791	436.747		151.67	49.1155	49.69
148.09	80.9829	83.222		145.31	253.352	257.304		152.51	423.262	437.252		151.9	49.1945	49.778
148.27	81.0746	83.005		145.44	253.478	257.451		152.71	423.71	437.759		152.1	49.2632	49.8618
148.49	81.1866	82.8546		145.66	253.691	257.487		152.94	424.224	438.321		152.31	49.3352	49.996
148.69	81.2883	82.7586		145.88	253.903	257.454		153.14	424.671	438.867		152.51	49.4038	50.176
148.91	81.4001	82.7513		146.08	254.095	257.544		153.35	425.139	439.404		152.73	49.4792	50.3351
149.12	81.5067	82.7812		146.3	254.306	257.551		153.57	425.629	439.975		152.94	49.5511	50.5021
149.32	81.6081	82.8296		147.13	255.098	257.643		153.78	426.096	440.577		153.14	49.6195	50.6204
149.52	81.7095	82.9792		147.17	255.136	257.727		154	426.584	441.181		153.36	49.6948	50.7466
149.74	81.8209	83.2688		147.38	255.335	257.87		154.22	427.072	441.779		153.58	49.77	50.856
149.94	81.9221	83.7379		147.59	255.533	257.985		154.42	427.515	442.397		153.78	49.8383	50.9584
150.16	82.0332	84.3319		147.8	255.731	258.173		154.64	428.001	442.995		154	49.9134	51.0176
150.37	82.1393	84.915		148.02	255.937	258.443		154.84	428.442	443.578		154.2	49.9817	51.0618
150.57	82.2402	85.5235		148.23	256.134	258.706		155.05	428.905	444.152		154.41	50.0533	51.0797
150.77	82.341	86.0801		148.44	256.33	259.064		155.27	429.389	444.706		154.61	50.1214	51.0746
150.99	82.4518	86.5651		148.66	256.535	259.399		155.48	429.851	445.224		154.83	50.1963	51.0897
151.21	82.5624	87.0422		148.86	256.721	259.725		155.7	430.333	445.726		155.05	50.2712	51.1397
151.41	82.663	87.4545		149.08	256.925	260.021		155.92	430.815	446.278		155.25	50.3392	51.2093
151.62	82.7684	87.8355		149.3	257.128	260.262		156.12	431.253	446.894		155.46	50.4106	51.2362
151.84	82.8788	88.1103		149.5	257.313	260.495		156.34	431.733	447.484		155.68	50.4853	51.2757
152.05	82.9841	88.1732		149.72	257.515	260.816		156.54	432.17	448.072		155.88	50.5532	51.3072
152.26	83.0892	88.0549		149.92	257.698	261.212		156.76	432.649	448.642		156.09	50.6245	51.399
152.46	83.1893	87.8723		150.14	257.9	261.609		156.97	433.106	449.21		156.3	50.6957	51.5124
152.66	83.2893	87.5879		150.34	258.082	262.057		157.19	433.583	449.731		156.52	50.7702	51.6577
152.88	83.3992	87.3076		150.56	258.282	262.508		157.39	434.017	450.241		156.72	50.838	51.7532
153.09	83.5039	87.0609		150.77	258.473	263.116		157.6	434.472	450.767		156.93	50.909	51.8242
153.3	83.6086	86.858		150.99	258.672	263.386		157.82	434.947	451.231		157.13	50.9767	51.8871
153.51	83.7132	86.724		151.56	259.185	263.716		158.02	435.379	451.575		157.35	51.0511	51.9187
153.71	83.8128	86.6105		151.63	259.248	264.045		158.24	435.853	451.895		157.56	51.122	51.9637
153.91	83.9122	86.5538		151.84	259.436	264.308		158.46	436.327	452.269		157.78	51.1963	51.9406
154.13	84.0215	86.5543		152.05	259.624	264.439		158.66	436.757	452.626		157.98	51.2637	51.9096
154.34	84.1257	86.6795		152.27	259.82	264.477		158.87	437.207	453.04		158.2	51.3379	51.8474
154.54	84.2249	86.8828		152.49	260.015	264.419		159.09	437.679	453.473		158.4	51.4053	51.7923
154.76	84.3339	87.2336		152.7	260.201	264.242		159.29	438.107	454.028		158.62	51.4794	51.7163
154.96	84.4328	87.6053		152.91	260.387	264.12		159.51	438.577	454.631		158.82	51.5467	51.6664
155.18	84.5416	88.0146		153.13	260.58	264.012		159.72	439.025	455.237		159.04	51.6207	51.6306
155.38	84.6404	88.4226		153.34	260.765	263.941		159.94	439.494	455.886		159.25	51.6913	51.6252
155.59	84.7441	88.8314		153.55	260.949	263.899		160.14	439.919	456.592		159.45	51.7585	51.6852
155.79	84.8427	89.2168		153.75	261.124	263.899		160.36	440.387	457.283		159.67	51.8323	51.8004
156.01	84.9511	89.5459		153.95	261.298	263.955		160.58	440.853	457.945		159.88	51.9028	52.0207
156.21	85.0496	89.894		154.17	261.49	264.081		160.78	441.277	458.617		160.08	51.9699	52.2302
156.43	85.1578	90.1805		154.39	261.68	264.273		160.99	441.721	459.255		160.31	52.0469	52.4709
156.62	85.2511	90.4058		154.59	261.853	264.543		161.21	442.186	459.879		160.51	52.1139	52.7349
156.84	85.3591	90.532		154.8	262.035	264.992		161.42	442.629	460.42		160.72	52.1842	52.9242
157.04	85.4572	90.6132		155.01	262.215	265.439		161.62	443.05	460.912		160.94	52.2578	53.0821
157.26	85.565	90.5686		155.24	262.413	265.905		161.85	443.533	461.37		161.14	52.3246	53.2817
157.46	85.6629	90.4515		155.44	262.584	266.362		162.06	443.974	461.773		161.36	52.3981	53.4818
157.66	85.7608	90.2698		155.66	262.772	266.803		162.26	444.394	462.164		161.56	52.4649	53.6579
157.87	85.8634	90.1204		155.86	262.942	267.202		162.46	444.812	462.551		161.77	52.5349	53.8365
158.09	85.9708	90.0162		156.06	263.112	267.571		162.68	445.272	462.916		161.99	52.6083	53.9896
158.29	86.0684	89.9653		156.27	263.29	267.909		162.89	445.711	463.236		162.21	52.6816	54.1652
158.51	86.1756	89.9442		156.49	263.476	268.213		163.09	446.127	463.564		162.41	52.7482	54.2907
158.7	86.2681	89.8965		156.7	263.653	268.494		163.31	446.585	463.892		162.61	52.8148	54.3855
158.91	86.3703	89.8695		156.89	263.812	268.663		163.53	447.043	464.259		162.83	52.8879	54.4899
159.12	86.4724	89.8943		157.11	263.997	268.713		163.75	447.499	464.598		163.04	52.9577	54.6129
159.34	86.5792	90.0335		157.31	264.164	268.618		163.95	447.913	464.913		163.24	53.0242	54.7023
159.54	86.6763	90.2646		157.53	264.347	268.46		164.16	448.348	465.285		163.46	53.0972	54.7916
159.74	86.7732	90.58		157.74	264.522	268.257		164.38	448.803	465.671		163.67	53.1669	54.8267
159.96	86.8798	90.9316		157.94	264.688	268.101		164.58	449.215	466.022		163.89	53.2398	54.8255
160.16	86.9765	91.2336		158.16	264.87	267.966		164.8	449.668	466.392		164.09	53.3061	54.7977
160.38	87.0829	91.4267		158.36	265.035	267.895		165.01	450.1	466.821		164.31	53.3789	54.764
160.59	87.1843	91.5357		158.58	265.216	267.842		165.23	450.552	467.249		164.51	53.4451	54.7384
160.79	87.2808	91.658		158.78	265.38	267.812		165.45	451.003	467.689		164.73	53.5179	54.7016
160.99	87.3772	91.7494		158.99	265.552	267.792		165.65	451.413	468.1		164.94	53.5873	54.7093
161.21	87.4832	91.7713		159.2	265.724	267.806		165.86	451.842	468.556		165.14	53.6534	54.7626
161.42	87.5843	91.7641		159.41	265.895	267.941		166.08	452.292	469.042		165.36	53.726	54.8561
161.63	87.6852	91.6688		159.63	266.073	268.177		166.28	452.699	469.52		165.56	53.792	54.8998
161.82	87.7765	91.5165		159.83	266.235	268.527		166.5	453.147	469.983		165.77	53.8612	54.9494
162.04	87.8821	91.2353		160.03	266.397	268.925		166.71	453.574	470.443		165.99	53.9337	55.01
162.24	87.978	90.9565		160.25	266.574	269.337		166.93	454.021	470.89		166.21	54.0062	55.0686
162.46	88.0834	90.7539		160.45	266.735	269.687		167.15	454.467	471.282		166.41	54.072	55.1559
162.67	88.1839	90.5685		160.67	266.912	270.01		167.35	454.871	471.635		166.63	54.1443	55.2636
162.87	88.2796	90.4188		160.88	267.08	270.252		167.57	455.316	471.994		166.83	54.2101	55.4333
163.07	88.3751	90.2843		161.08	267.239	270.452		167.78	455.74	472.368		167.04	54.2791	55.5864
163.27	88.4706	90.2876		161.28	267.398	270.657		168	456.183	472.719		167.26	54.3513	55.6537
163.49	88.5755	90.3256		161.5	267.573	270.803		168.21	456.606	473.086		167.46	54.4169	55.6807
163.7	88.6756	90.42		161.71	267.739	270.906		168.41	457.007	473.476		167.68	54.489	55.7286
163.9	88.7708	90.5543		161.92	267.905	270.937		168.63	457.449	473.882		167.89	54.5578	55.7865
164.12	88.8754	90.7738		162.13	268.07	270.838		168.85	457.89	474.34		168.09	54.6233	55.8711
164.32	88.9705	91.0623		162.33	268.227	270.687		169.05	458.29	474.882		168.31	54.6953	55.9533
164.54	89.0749	91.3972		162.55	268.399	270.574		169.27	458.729	475.434		168.51	54.7607	56.0527
164.74	89.1698	91.8519		162.77	268.571	270.505		169.48	459.148	475.958		168.73	54.8326	56.1286
164.95	89.2693	92.3565		162.97	268.727	270.494		169.7	459.586	476.495		168.93	54.898	56.2164
165.15	89.364	92.8152		163.17	268.882	270.545		169.91	460.003	477.046		169.15	54.9698	56.3416
165.37	89.4681	93.2215		163.38	269.045	270.659		170.11	460.401	477.642		169.36	55.0383	56.4823
165.57	89.5626	93.577		163.6	269.215	270.837		170.33	460.837	478.273		169.58	55.11	56.6443
165.77	89.6571	93.8919		163.8	269.369	271.019		170.54	461.253	478.928		169.78	55.1752	56.8087
165.98	89.7561	94.1733		164.02	269.539	271.247		170.75	461.668	479.591		169.99	55.2436	57.0087
166.2	89.8598	94.4239		164.22	269.692	271.551		170.97	462.102	480.219		170.19	55.3087	57.1931
166.4	89.954	94.6078		164.42	269.845	271.898		171.18	462.516	480.779		170.42	55.3835	57.3849
166.62	90.0575	94.6784		164.64	270.013	272.317		171.4	462.949	481.374		170.62	55.4485	57.542
166.82	90.1515	94.5524		164.85	270.173	272.772		171.62	463.381	481.977		170.83	55.5167	57.7136
167.02	90.2455	94.3383		165.06	270.332	273.255		171.82	463.774	482.516		171.05	55.5881	57.8665
167.23	90.344	94.107		165.27	270.491	273.75		172.03	464.185	482.994		171.26	55.6562	58.0051
167.45	90.4471	93.8571		165.47	270.642	274.229		172.25	464.616	483.404		171.46	55.7211	58.1873
167.65	90.5408	93.6495		165.69	270.808	274.63		172.45	465.006	483.801		171.68	55.7924	58.4185
167.87	90.6438	93.4416		165.89	270.958	275.019		172.67	465.435	484.168		171.88	55.8571	58.6392
168.06	90.7326	93.2941		166.11	271.123	275.348		172.89	465.864	484.528		172.1	55.9283	58.8372
168.28	90.8354	93.1997		166.3	271.264	275.6		173.09	466.253	484.927		172.32	55.9995	58.9848
168.48	90.9287	93.1649		166.52	271.428	275.777		173.3	466.661	485.324		172.52	56.0641	59.0806
168.7	91.0313	93.1962		166.72	271.577	275.817		173.52	467.088	485.679		172.73	56.1319	59.2203
168.9	91.1244	93.3487		166.94	271.74	275.72		173.73	467.494	486.075		172.95	56.203	59.2934
169.1	91.2175	93.5739		167.14	271.888	275.511		173.96	467.939	486.522		173.15	56.2675	59.3904
169.31	91.3152	93.8872		167.35	272.043	275.272		174.16	468.325	486.989		173.37	56.3384	59.4559
169.51	91.4081	94.2664		167.55	272.19	275.014		174.37	468.73	487.493		173.58	56.4061	59.4591
169.73	91.5102	94.6381		167.77	272.351	274.882		174.59	469.154	487.957		173.78	56.4705	59.4261
169.95	91.6122	95.0188		167.99	272.512	274.757		174.79	469.538	488.425		174	56.5413	59.4164
170.13	91.6956	95.3356		168.19	272.658	274.703		175	469.941	488.868		174.22	56.612	59.4314
170.35	91.7975	95.5977		168.39	272.804	274.656		175.22	470.363	489.277		174.42	56.6763	59.4858
170.56	91.8946	95.7813		168.6	272.956	274.653		175.44	470.784	489.724		174.64	56.747	59.578
170.78	91.9962	95.9204		168.82	273.116	274.71		175.64	471.166	490.216		174.84	56.8112	59.6527
170.98	92.0886	96.0602		169.02	273.26	274.82		175.86	471.586	490.635		175.05	56.8785	59.783
171.18	92.1808	96.1869		169.22	273.404	275.044		176.07	471.986	491.034		175.27	56.9491	59.8386
171.38	92.273	96.2737		169.42	273.548	275.327		176.27	472.367	491.446		175.47	57.0131	59.8897
171.6	92.3743	96.2243		169.63	273.698	275.673		176.49	472.785	491.839		175.68	57.0804	59.9367
171.82	92.4755	96.1427		169.85	273.856	275.933		176.71	473.202	492.191		175.9	57.1508	59.9692
172.03	92.572	96.0601		170.07	274.012	276.205		176.92	473.6	492.473		176.1	57.2148	60.0036
172.23	92.6638	95.9859		170.27	274.155	276.404		177.12	473.978	492.803		176.32	57.2851	60.0542
172.43	92.7556	95.9638		170.47	274.297	276.612		177.34	474.394	493.149		176.52	57.3489	60.0859
172.63	92.8472	96.0035		170.67	274.438	276.799		177.54	474.771	493.445		176.74	57.4192	60.0955
172.85	92.948	96.0908		170.88	274.586	276.99		177.76	475.185	493.737		176.94	57.483	60.1058
173.06	93.044	96.186		171.1	274.741	277.182		177.98	475.599	494.126		177.16	57.5531	60.1003
173.26	93.1355	96.286		171.32	274.895	277.34		178.19	475.993	494.559		177.37	57.62	60.143
173.48	93.2359	96.4023		171.52	275.035	277.45		178.39	476.368	495.037		177.57	57.6837	60.1715
173.68	93.3272	96.6224		171.72	275.175	277.38		178.61	476.78	495.536		177.79	57.7537	60.2607
173.9	93.4275	96.9345		171.94	275.328	277.334		178.82	477.173	496.082		178	57.8205	60.4161
174.1	93.5185	97.3168		172.14	275.467	277.258		179.04	477.583	496.719		178.2	57.8841	60.6006
174.31	93.6141	97.8341		172.36	275.62	277.241		179.24	477.956	497.311		178.43	57.9571	60.7975
174.51	93.705	98.3559		172.57	275.765	277.295		179.46	478.366	497.917		178.63	58.0206	60.9649
174.73	93.8049	98.8617		172.77	275.902	277.445		179.66	478.737	498.513		178.87	58.0967	61.1524
174.93	93.8957	99.283		172.99	276.054	277.642		179.88	479.146	499.145		179.06	58.157	61.3587
175.15	93.9954	99.6851		173.21	276.204	277.868		180.09	479.535	499.697		179.26	58.2203	61.6032
175.35	94.086	100.013		173.41	276.341	278.112		180.31	479.942	500.295		179.47	58.2868	61.7939
175.56	94.1811	100.319		173.61	276.478	278.407		180.51	480.311	500.886		179.69	58.3565	62.0389
175.76	94.2715	100.502		173.82	276.62	278.859		180.73	480.717	501.453		179.89	58.4197	62.2774
175.98	94.3709	100.65		174.03	276.763	279.339		180.94	481.104	501.97		180.11	58.4892	62.4392
176.18	94.4611	100.655		174.25	276.912	279.901		181.16	481.509	502.482		180.33	58.5587	62.5584
176.39	94.5558	100.502		174.46	277.053	280.525		181.36	481.876	503.008		180.53	58.6219	62.6519
176.59	94.6459	100.276		174.66	277.188	281.208		181.58	482.28	503.429		180.74	58.6881	62.7437
176.81	94.7449	99.9942		174.86	277.322	281.825		181.79	482.664	503.814		180.94	58.7512	62.8381
177.01	94.8349	99.6994		175.08	277.469	282.367		182	483.048	504.151		181.16	58.8205	62.9407
177.23	94.9337	99.3953		175.28	277.603	282.841		182.21	483.432	504.466		181.37	58.8866	63.046
177.43	95.0235	99.1338		175.5	277.75	283.273		182.43	483.833	504.705		181.58	58.9527	63.1338
177.64	95.1177	98.9317		175.71	277.889	283.665		182.64	484.215	504.891		181.79	59.0187	63.1716
177.85	95.2118	98.8015		175.91	278.022	283.961		182.86	484.615	505.082		182.01	59.0879	63.1846
178.06	95.3058	98.694		176.13	278.167	284.195		183.07	484.997	505.325		182.21	59.1507	63.1615
178.28	95.4042	98.6467		176.33	278.299	284.24		183.28	485.377	505.543		182.43	59.2197	63.0983
178.46	95.4846	98.6466		176.55	278.443	284.112		183.48	485.739	505.792		182.63	59.2825	63.0279
178.68	95.5828	98.671		176.75	278.574	283.897		183.7	486.137	506.116		182.85	59.3514	62.9362
178.89	95.6765	98.7622		176.96	278.712	283.589		183.91	486.516	506.454		183.05	59.4141	62.8351
179.1	95.7701	98.9643		177.18	278.855	283.289		184.13	486.912	506.798		183.26	59.4799	62.7414
179.31	95.8636	99.2776		177.38	278.985	283.07		184.34	487.29	507.135		183.48	59.5487	62.6417
179.51	95.9525	99.5664		177.6	279.128	282.929		184.54	487.65	507.481		183.68	59.6112	62.5602
179.73	96.0503	99.7844		177.8	279.258	282.818		184.77	488.062	507.863		183.89	59.6769	62.5349
179.93	96.1391	99.9434		178	279.387	282.741		184.98	488.439	508.259		184.11	59.7456	62.4806
180.15	96.2367	100.098		178.22	279.528	282.704		185.18	488.796	508.67		184.31	59.808	62.4546
180.35	96.3254	100.203		178.43	279.663	282.767		185.4	489.189	509.076		184.53	59.8766	62.4719
180.56	96.4184	100.319		178.64	279.798	282.897		185.61	489.564	509.476		184.75	59.9452	62.5134
180.76	96.5068	100.373		178.85	279.932	283.057		185.83	489.956	509.831		184.95	60.0075	62.5551
180.98	96.6041	100.387		179.07	280.072	283.311		186.05	490.347	510.224		185.16	60.0729	62.5729
181.2	96.7012	100.251		179.27	280.199	283.618		186.27	490.738	510.607		185.38	60.1414	62.5915
181.4	96.7895	99.9786		179.49	280.338	283.952		186.47	491.092	510.985		185.58	60.2036	62.6294
181.6	96.8776	99.7064		179.69	280.465	284.231		186.68	491.464	511.385		185.8	60.272	62.6389
181.81	96.9701	99.4746		179.89	280.591	284.414		186.9	491.853	511.714		186	60.3341	62.64
182.03	97.0669	99.2472		180.1	280.723	284.568		187.1	492.206	512.067		186.21	60.3993	62.6751
182.23	97.1548	99.0567		180.32	280.861	284.669		187.32	492.594	512.385		186.44	60.4706	62.6991
182.45	97.2515	98.9739		180.52	280.986	284.763		187.53	492.963	512.708		186.64	60.5326	62.7038
182.65	97.3392	98.9011		180.74	281.123	284.859		187.75	493.35	513.024		186.85	60.5977	62.6679
182.85	97.4269	98.9354		180.94	281.247	284.911		187.97	493.736	513.329		187.05	60.6596	62.6337
183.07	97.5233	99.0217		181.14	281.372	284.825		188.17	494.087	513.58		187.27	60.7277	62.6176
183.28	97.6152	99.244		181.35	281.502	284.648		188.39	494.472	513.849		187.48	60.7926	62.6021
183.5	97.7114	99.5595		181.57	281.637	284.392		188.6	494.838	514.132		187.68	60.8544	62.5551
183.68	97.79	99.9112		181.77	281.76	284.069		188.8	495.187	514.44		187.9	60.9224	62.5148
183.9	97.886	100.365		181.97	281.883	283.75		189.02	495.571	514.814		188.12	60.9903	62.4524
184.12	97.9819	100.856		182.19	282.018	283.54		189.24	495.953	515.172		188.32	61.052	62.3834
184.32	98.069	101.369		182.41	282.152	283.442		189.47	496.353	515.555		188.54	61.1198	62.3524
184.53	98.1604	101.808		182.61	282.274	283.395		189.67	496.7	515.943		188.74	61.1814	62.3538
184.73	98.2474	102.197		182.83	282.408	283.381		189.89	497.081	516.384		188.95	61.2461	62.4266
184.95	98.343	102.551		183.02	282.523	283.409		190.1	497.444	516.88		189.15	61.3076	62.5494
185.15	98.4298	102.882		183.24	282.656	283.555		190.3	497.789	517.405		189.37	61.3753	62.6633
185.37	98.5252	103.141		183.44	282.777	283.769		190.52	498.168	517.888		189.59	61.4429	62.7859
185.57	98.6119	103.358		183.66	282.909	284.037		190.74	498.547	518.347		189.79	61.5043	62.919
185.78	98.7028	103.53		183.86	283.029	284.436		190.95	498.908	518.747		190	61.5688	63.0512
185.98	98.7893	103.582		184.07	283.155	284.91		191.17	499.286	519.09		190.22	61.6362	63.2623
186.2	98.8843	103.528		184.29	283.286	285.458		191.38	499.646	519.44		190.44	61.7037	63.3784
186.4	98.9707	103.394		184.49	283.405	285.963		191.59	500.005	519.737		191.27	61.9577	63.4912
186.62	99.0656	103.24		184.71	283.536	286.433		191.79	500.347	520.034		191.37	61.9883	63.6089
186.81	99.1474	103.092		184.91	283.654	286.879		192.01	500.722	520.298		191.5	62.028	63.6761
187.03	99.2422	102.926		185.11	283.772	287.3		192.22	501.08	520.556		191.7	62.0891	63.725
187.23	99.3282	102.769		185.32	283.896	287.64		192.44	501.454	520.877		191.92	62.1563	63.8009
187.45	99.4227	102.636		185.54	284.025	287.95		192.65	501.811	521.306		192.12	62.2173	63.913
187.65	99.5086	102.519		185.75	284.148	288.244		192.86	502.167	521.785		192.34	62.2843	64.0726
187.86	99.5987	102.424		185.96	284.271	288.464		193.08	502.54	522.31		192.54	62.3453	64.2871
188.06	99.6844	102.415		186.16	284.387	288.532		193.29	502.895	522.906		192.76	62.4122	64.5515
188.28	99.7786	102.491		186.36	284.503	288.43		193.49	503.233	523.451		192.98	62.4792	64.8294
188.48	99.8642	102.722		186.58	284.631	288.247		193.71	503.604	524.033		193.18	62.54	65.0928
188.7	99.9582	103.003		186.8	284.758	288.048		193.92	503.958	524.531		193.39	62.6038	65.3325
188.9	100.044	103.323		187	284.874	287.843		194.14	504.328	525.017		193.61	62.6706	65.5953
189.11	100.133	103.661		187.21	284.994	287.688		194.36	504.697	525.471		193.81	62.7313	65.8245
189.32	100.223	103.949		187.43	285.121	287.61		194.56	505.032	525.862		194.03	62.798	66.0156
189.53	100.312	104.157		187.63	285.235	287.58		194.78	505.401	526.187		194.25	62.8647	66.2002
189.75	100.406	104.324		187.85	285.361	287.584		194.98	505.735	526.527		194.45	62.9253	66.3279
189.95	100.491	104.465		188.07	285.486	287.629		195.2	506.102	526.841		194.65	62.9859	66.3983
190.15	100.576	104.543		188.25	285.588	287.786		195.41	506.452	527.169		194.86	63.0494	66.3991
190.36	100.665	104.535		188.47	285.713	288.081		195.63	506.818	527.48		195.08	63.1159	66.3767
190.57	100.754	104.447		188.68	285.831	288.451		195.83	507.151	527.728		195.3	63.1824	66.3295
190.78	100.843	104.3		188.9	285.955	288.849		196.04	507.499	527.999		195.5	63.2428	66.323
190.98	100.927	104.084		189.1	286.067	289.309		196.26	507.864	528.211		195.71	63.3062	66.3219
191.18	101.012	103.743		189.3	286.18	289.766		196.48	508.228	528.398		195.93	63.3726	66.3787
191.4	101.105	103.422		189.5	286.291	290.196		196.68	508.558	528.593		196.13	63.4328	66.4094
191.62	101.198	103.145		189.72	286.414	290.601		196.9	508.921	528.788		196.35	63.4991	66.3607
191.82	101.282	102.931		189.94	286.536	290.946		197.11	509.267	528.924		196.55	63.5593	66.2972
192.01	101.362	102.764		190.15	286.653	291.199		197.31	509.596	529.04		196.77	63.6255	66.1719
192.23	101.455	102.626		190.35	286.763	291.357		197.53	509.957	529.158		196.97	63.6857	66.0513
192.43	101.539	102.524		190.55	286.874	291.487		197.75	510.318	529.288		197.18	63.7488	65.8959
192.65	101.631	102.442		190.77	286.995	291.562		197.95	510.645	529.51		197.4	63.8148	65.6777
192.86	101.719	102.366		190.99	287.115	291.53		198.16	510.989	529.789		197.6	63.8749	65.4611
193.06	101.803	102.367		191.19	287.225	291.346		198.38	511.348	530.126		197.81	63.9379	65.257
193.26	101.887	102.567		191.4	287.339	291.115		198.58	511.674	530.492		198.03	64.0038	65.0464
193.48	101.979	102.861		191.6	287.448	290.852		198.8	512.032	530.894		198.24	64.0667	64.872
193.68	102.063	103.241		191.82	287.568	290.595		199	512.358	531.3		198.45	64.1296	64.7457
193.9	102.155	103.659		192.02	287.676	290.389		199.22	512.715	531.774		198.67	64.1954	64.6631
194.11	102.243	104.096		192.24	287.795	290.283		199.43	513.055	532.28		198.87	64.2552	64.6943
194.31	102.326	104.498		192.44	287.903	290.248		199.65	513.411	532.842		199.08	64.318	64.7433
194.53	102.418	104.917		192.65	288.016	290.21		199.85	513.734	533.422		199.3	64.3837	64.8563
194.73	102.501	105.278		192.85	288.123	290.197		200.06	514.073	533.98		199.5	64.4433	65.0718
194.93	102.584	105.598		193.07	288.24	290.263		200.29	514.444	534.558		199.72	64.509	65.2881
195.14	102.671	105.848		193.29	288.358	290.461		200.5	514.782	535.099		199.93	64.5716	65.5001
195.36	102.763	105.986		193.47	288.453	290.771		200.72	515.135	535.625		200.13	64.6311	65.7036
195.56	102.846	106.078		193.69	288.57	291.121		200.93	515.472	536.093		200.35	64.6966	65.8861
195.78	102.937	106.072		193.91	288.687	291.512		201.13	515.793	536.523		200.55	64.7561	66.0694
195.98	103.02	105.966		194.11	288.792	291.944		201.35	516.145	536.863		200.77	64.8216	66.2889
196.18	103.102	105.8		194.32	288.903	292.354		201.57	516.496	537.163		200.99	64.8869	66.4914
196.39	103.189	105.647		194.52	289.008	292.763		201.79	516.847	537.43		201.2	64.9493	66.6876
196.59	103.272	105.58		194.74	289.123	293.152		201.99	517.165	537.683		201.4	65.0086	66.8575
196.82	103.367	105.635		194.94	289.227	293.446		202.2	517.499	537.937		201.62	65.0739	66.9954
197.03	103.453	105.793		195.16	289.342	293.734		202.4	517.817	538.146		201.82	65.1332	67.1316
197.23	103.536	106.025		195.38	289.456	293.977		202.62	518.166	538.371		202.03	65.1954	67.2509
197.43	103.618	106.344		195.57	289.554	294.164		202.84	518.514	538.644		202.26	65.2635	67.3731
197.65	103.708	106.689		195.79	289.668	294.219		203.04	518.83	538.985		202.46	65.3226	67.5079
197.86	103.795	107.088		195.99	289.771	294.194		203.25	519.162	539.332		202.67	65.3847	67.6698
198.07	103.881	107.535		196.21	289.884	294.098		203.47	519.508	539.714		202.89	65.4497	67.8315
198.28	103.967	108.111		196.41	289.987	294.029		203.67	519.823	540.048		203.09	65.5088	67.9744
198.48	104.049	108.751		196.61	290.089	293.969		203.89	520.169	540.324		203.3	65.5708	68.0831
198.7	104.139	109.386		196.83	290.201	293.96		204.11	520.514	540.59		203.52	65.6357	68.2133
198.9	104.221	109.967		197.04	290.308	294.03		204.31	520.828	540.862		203.72	65.6946	68.318
199.11	104.306	110.57		197.26	290.42	294.097		204.52	521.156	541.15		203.94	65.7594	68.3443
199.31	104.388	111.031		197.46	290.521	294.222		204.74	521.5	541.45		204.16	65.8242	68.4193
199.53	104.478	111.488		197.66	290.622	294.408		204.96	521.843	541.752		204.36	65.883	68.4571
199.73	104.559	111.905		197.87	290.728	294.679		205.17	522.17	542.013		204.57	65.9448	68.4979
199.95	104.649	112.297		198.08	290.833	295.061		205.4	522.528	542.301		204.79	66.0094	68.5559
200.15	104.73	112.599		198.3	290.943	295.503		205.59	522.823	542.583		205	66.0711	68.6461
200.36	104.816	112.763		198.51	291.048	296.012		205.81	523.165	542.93		205.22	66.1356	68.7094
200.56	104.897	112.77		198.71	291.148	296.632		206.01	523.474	543.289		205.42	66.1943	68.7856
200.78	104.986	112.572		198.91	291.247	297.265		206.23	523.815	543.604		205.64	66.2588	68.915
200.98	105.067	112.276		199.13	291.356	297.977		206.44	524.139	543.91		205.86	66.3232	69.0685
201.2	105.156	111.877		199.33	291.455	298.63		206.66	524.478	544.231		206.06	66.3818	69.2421
201.39	105.233	111.515		199.55	291.563	299.275		206.86	524.786	544.488		206.27	66.4432	69.3334
201.61	105.322	111.106		199.74	291.657	299.815		207.08	525.124	544.742		206.47	66.5017	69.4052
201.81	105.403	110.678		199.96	291.765	300.321		207.3	525.462	545.007		206.69	66.566	69.459
202.03	105.491	110.308		200.16	291.863	300.743		207.5	525.769	545.266		206.91	66.6302	69.4503
202.23	105.572	109.99		200.38	291.97	301.046		207.71	526.09	545.583		207.11	66.6886	69.4141
202.43	105.652	109.773		200.58	292.067	301.161		207.93	526.426	545.936		207.32	66.7498	69.3945
202.64	105.737	109.613		200.79	292.169	301		208.15	526.762	546.336		207.52	66.8081	69.393
202.86	105.825	109.598		201.01	292.276	300.676		208.36	527.082	546.806		207.74	66.8722	69.3649
203.08	105.914	109.72		201.21	292.372	300.324		208.56	527.386	547.235		207.96	66.9362	69.3802
203.28	105.994	109.907		201.43	292.478	299.983		208.78	527.721	547.66		208.16	66.9944	69.4573
203.48	106.074	110.153		201.63	292.574	299.677		209	528.054	548.106		208.38	67.0584	69.5949
203.69	106.158	110.492		201.83	292.67	299.349		209.2	528.357	548.527		208.58	67.1165	69.7311
203.9	106.242	110.78		202.04	292.77	299.105		209.42	528.69	549.004		208.79	67.1774	69.878
204.11	106.326	110.999		202.26	292.875	298.905		209.62	528.992	549.522		209.01	67.2413	70.0089
204.31	106.406	111.15		202.48	292.98	298.764		209.83	529.309	549.971		209.21	67.2993	70.0799
204.51	106.486	111.218		202.68	293.075	298.702		210.05	529.64	550.366		209.42	67.3602	70.155
204.72	106.569	111.285		202.88	293.169	298.773		210.26	529.956	550.733		209.64	67.4239	70.2535
204.94	106.657	111.339		203.08	293.263	298.922		210.46	530.257	551.072		209.84	67.4818	70.3307
205.15	106.741	111.332		203.3	293.367	299.085		210.68	530.586	551.414		210.06	67.5454	70.3586
205.36	106.824	111.233		203.51	293.465	299.288		210.9	530.916	551.764		210.26	67.6032	70.3853
205.56	106.904	111.039		203.71	293.559	299.566		211.1	531.215	552.108		210.48	67.6668	70.4329
205.76	106.983	110.72		203.91	293.652	299.833		211.32	531.543	552.434		210.68	67.7246	70.5385
205.97	107.066	110.442		204.12	293.75	300.077		211.53	531.856	552.709		210.9	67.788	70.6981
206.19	107.153	110.231		204.33	293.848	300.283		211.75	532.184	552.962		211.11	67.8486	70.8789
206.39	107.233	110.041		204.54	293.945	300.437		211.95	532.481	553.239		211.31	67.9063	71.0494
206.59	107.312	109.93		204.73	294.033	300.545		212.16	532.793	553.603		211.53	67.9696	71.1908
206.79	107.391	109.846		204.93	294.125	300.648		212.38	533.119	553.982		211.74	68.0301	71.3341
207.01	107.477	109.78		205.15	294.226	300.712		212.6	533.444	554.413		211.94	68.0876	71.4694
207.23	107.564	109.746		205.35	294.318	300.719		212.8	533.74	554.826		212.17	68.1537	71.6867
207.44	107.647	109.792		205.55	294.409	300.614		213.02	534.065	555.281		212.37	68.2112	71.8696
207.64	107.726	109.911		205.76	294.505	300.362		213.24	534.389	555.709		212.58	68.2715	72.0352
207.84	107.804	110.135		205.96	294.596	300.071		213.44	534.683	556.114		212.78	68.3289	72.1394
208.09	107.903	110.406		206.16	294.687	299.812		213.65	534.991	556.476		213	68.392	72.2523
208.29	107.981	110.752		206.38	294.786	299.561		213.87	535.314	556.839		213.21	68.4522	72.3439
208.51	108.067	111.151		206.58	294.876	299.367		214.08	535.622	557.156		213.43	68.5152	72.47
208.7	108.142	111.512		206.79	294.971	299.288		214.3	535.944	557.471		213.63	68.5724	72.6137
208.92	108.228	111.839		206.99	295.061	299.228		214.5	536.236	557.779		213.84	68.6325	72.7218
209.12	108.306	112.123		207.19	295.15	299.189		214.72	536.556	558.025		214.07	68.6983	72.806
209.34	108.392	112.374		207.41	295.249	299.206		214.94	536.877	558.259		214.27	68.7554	72.8852
209.54	108.47	112.577		207.62	295.342	299.276		215.15	537.182	558.441		214.48	68.8154	72.9642
209.75	108.552	112.772		207.8	295.422	299.456		215.37	537.501	558.592		214.68	68.8725	73.0092
209.95	108.63	112.885		208.01	295.515	299.671		215.58	537.806	558.744		214.9	68.9352	73.0496
210.15	108.708	112.895		208.21	295.604	299.91		215.78	538.095	558.89		215.12	68.9979	73.0397
210.37	108.793	112.751		208.43	295.701	300.217		216.01	538.428	558.99		215.33	69.0577	73.0058
210.61	108.887	112.496		208.63	295.789	300.575		216.22	538.731	559.086		215.53	69.1146	73.0044
210.81	108.964	112.21		208.83	295.877	300.878		216.42	539.019	559.196		215.75	69.1772	73.0076
211.01	109.042	111.908		209.04	295.969	301.172		216.64	539.336	559.26		215.97	69.2398	72.9817
211.23	109.127	111.723		209.24	296.056	301.443		216.85	539.637	559.405		216.17	69.2966	72.9398
211.47	109.22	111.62		209.46	296.152	301.675		217.07	539.953	559.439		216.38	69.3562	72.9033
211.67	109.297	111.577		209.66	296.239	301.858		217.27	540.24	559.516		216.59	69.4158	72.8161
211.87	109.375	111.546		209.85	296.321	302.014		217.48	540.54	559.653		216.8	69.4754	72.7852
212.08	109.456	111.608		210.05	296.407	302.117		217.71	540.869	559.803		217	69.532	72.7012
212.3	109.541	111.758		210.27	296.502	302.116		217.91	541.154	560.061		217.22	69.5944	72.6507
212.5	109.618	112.013		210.49	296.597	301.974		218.12	541.453	560.362		217.43	69.6538	72.6426
212.72	109.703	112.307		210.69	296.683	301.752		218.34	541.766	560.64		217.65	69.716	72.572
212.92	109.779	112.69		210.88	296.764	301.508		218.54	542.05	560.947		217.85	69.7726	72.5489
213.12	109.856	113.124		211.09	296.853	301.205		218.76	542.362	561.246		218.07	69.8347	72.5865
213.34	109.941	113.528		211.3	296.943	300.967		218.97	542.659	561.601		218.27	69.8912	72.6226
213.55	110.021	113.826		211.52	297.036	300.854		219.19	542.97	562.001		218.49	69.9533	72.6711
213.76	110.102	114.065		211.73	297.125	300.859		219.39	543.252	562.428		218.7	70.0125	72.7559
213.97	110.182	114.267		211.93	297.21	300.861		219.61	543.563	562.814		218.9	70.0689	72.8396
214.17	110.259	114.426		212.13	297.294	300.924		219.81	543.844	563.127		219.12	70.1308	72.9741
214.37	110.335	114.542		212.34	297.382	301.078		220.03	544.153	563.352		219.34	70.1928	73.1097
214.59	110.419	114.609		212.55	297.47	301.36		220.24	544.448	563.588		219.54	70.249	73.2987
214.81	110.503	114.689		212.76	297.558	301.749		220.46	544.756	563.847		219.75	70.308	73.4647
215	110.576	114.727		212.94	297.633	302.222		220.67	545.05	564.044		219.97	70.3699	73.5919
215.22	110.659	114.598		213.15	297.72	302.799		220.87	545.33	564.249		220.17	70.426	73.7288
215.44	110.743	114.427		213.37	297.811	303.406		221.09	545.637	564.451		220.39	70.4877	73.9064
215.66	110.827	114.246		213.57	297.894	303.953		221.31	545.943	564.634		220.59	70.5438	74.0511
215.86	110.903	114.045		213.77	297.977	304.452		221.51	546.222	564.844		220.81	70.6055	74.1744
216.06	110.979	113.883		213.98	298.063	304.959		221.73	546.527	565.14		221.02	70.6643	74.314
216.26	111.054	113.755		214.18	298.145	305.386		221.94	546.818	565.509		221.22	70.7203	74.4482
216.47	111.134	113.677		214.38	298.227	305.704		222.16	547.123	565.866		221.44	70.7818	74.5763
216.69	111.217	113.644		214.6	298.317	305.953		222.36	547.4	566.189		221.64	70.8377	74.6897
216.91	111.3	113.657		214.8	298.398	306.132		222.58	547.704	566.54		221.85	70.8964	74.8221
217.11	111.376	113.73		214.99	298.475	306.214		222.79	547.993	566.888		222.07	70.9578	74.9561
217.31	111.451	113.93		215.2	298.561	306.153		222.99	548.269	567.224		222.28	71.0164	75.0418
217.51	111.527	114.197		215.41	298.645	306.018		223.21	548.571	567.557		222.49	71.075	75.0855
217.73	111.61	114.589		215.62	298.73	305.776		223.41	548.846	567.863		222.71	71.1363	75.142
217.94	111.689	115.143		215.82	298.811	305.496		223.63	549.147	568.189		222.91	71.192	75.2035
218.14	111.764	115.662		216.02	298.891	305.183		223.85	549.449	568.492		223.12	71.2505	75.2215
218.36	111.847	116.198		216.23	298.975	304.978		224.06	549.736	568.829		223.34	71.3117	75.2426
218.56	111.922	116.633		216.43	299.055	304.852		224.26	550.009	569.181		223.54	71.3673	75.2427
218.78	112.004	117.02		216.65	299.142	304.769		224.48	550.308	569.57		223.76	71.4284	75.2207
218.98	112.079	117.282		216.85	299.222	304.712		224.69	550.594	569.956		223.98	71.4895	75.1902
219.19	112.158	117.435		217.04	299.297	304.716		224.92	550.907	570.326		224.18	71.545	75.1377
219.41	112.24	117.528		217.24	299.376	304.767		225.12	551.178	570.684		224.39	71.6032	75.0594
219.61	112.315	117.57		217.46	299.463	304.854		225.33	551.463	570.981		224.59	71.6586	75.0092
219.83	112.397	117.453		217.68	299.549	305.085		225.55	551.76	571.23		224.81	71.7195	74.975
220.03	112.472	117.143		217.87	299.623	305.4		225.75	552.031	571.449		225.02	71.7777	74.9519
220.23	112.546	116.78		218.07	299.702	305.82		225.96	552.314	571.661		225.22	71.833	74.9728
220.44	112.624	116.338		218.27	299.78	306.21		226.18	552.61	571.84		225.44	71.8938	74.9755
220.64	112.699	115.908		218.49	299.865	306.651		226.4	552.906	571.994		225.66	71.9546	74.9328
220.86	112.78	115.536		218.7	299.947	307.095		226.6	553.175	572.154		225.86	72.0098	74.8863
221.08	112.862	115.273		218.9	300.024	307.441		226.82	553.47	572.348		226.08	72.0705	74.7864
221.28	112.936	115.039		219.1	300.101	307.721		227.02	553.738	572.603		226.28	72.1257	74.736
221.48	113.01	114.81		219.3	300.178	307.966		227.23	554.018	572.841		226.5	72.1863	74.6845
221.7	113.092	114.659		219.52	300.263	308.17		227.45	554.312	573.124		226.69	72.2386	74.6572
221.92	113.173	114.587		219.73	300.343	308.232		227.67	554.606	573.547		226.91	72.2992	74.6527
222.12	113.247	114.585		219.93	300.42	308.186		227.88	554.885	573.986		227.13	72.3597	74.6575
222.33	113.325	114.652		220.13	300.496	308.021		228.08	555.151	574.399		227.33	72.4147	74.6035
222.53	113.399	114.841		220.34	300.576	307.748		228.3	555.443	574.801		227.54	72.4724	74.5461
222.75	113.48	115.124		220.54	300.651	307.376		228.52	555.735	575.195		227.76	72.5328	74.653
222.95	113.553	115.425		220.76	300.735	306.996		228.72	555.999	575.617		227.98	72.5931	74.7382
223.17	113.634	115.75		220.96	300.81	306.738		228.94	556.29	576.041		228.18	72.648	74.8575
223.37	113.708	116.127		221.16	300.885	306.534		229.15	556.567	576.422		228.4	72.7083	74.936
223.58	113.785	116.543		221.35	300.957	306.387		229.35	556.831	576.802		228.6	72.763	75.0468
223.78	113.858	116.895		221.57	301.039	306.27		229.57	557.12	577.173		228.81	72.8205	75.1727
224	113.939	117.17		221.77	301.114	306.223		229.79	557.409	577.53		229.03	72.8807	75.2559
224.22	114.02	117.485		221.98	301.192	306.2		230	557.685	577.866		229.23	72.9354	75.3053
224.41	114.089	117.802		222.18	301.266	306.244		230.22	557.973	578.194		229.44	72.9927	75.3331
224.62	114.166	117.999		222.38	301.34	306.392		230.42	558.235	578.474		229.65	73.0501	75.3367
224.83	114.243	118.065		222.59	301.418	306.673		230.64	558.522	578.711		229.86	73.1074	75.38
225.05	114.323	118.061		222.81	301.499	306.978		230.85	558.796	578.969		230.08	73.1674	75.4851
225.25	114.396	117.941		223.01	301.572	307.348		231.07	559.082	579.207		230.28	73.2219	75.5911
225.45	114.469	117.72		223.2	301.642	307.779		231.29	559.368	579.472		230.5	73.2818	75.7073
225.66	114.545	117.511		223.4	301.715	308.248		231.49	559.628	579.723		230.71	73.3389	75.7852
225.86	114.618	117.403		223.62	301.795	308.701		231.7	559.9	579.946		230.91	73.3933	75.8586
226.08	114.698	117.378		223.82	301.868	309.116		231.91	560.172	580.133		231.13	73.4531	75.9442
226.3	114.778	117.363		224.02	301.941	309.493		232.12	560.444	580.314		231.34	73.5102	75.9994
226.48	114.843	117.368		224.23	302.017	309.871		232.34	560.728	580.512		231.54	73.5645	76.0689
226.7	114.923	117.451		224.43	302.089	310.185		232.55	560.998	580.729		231.76	73.6242	76.1139
226.91	114.999	117.565		224.63	302.161	310.399		232.77	561.281	580.967		231.98	73.6838	76.108
227.13	115.078	117.752		224.85	302.24	310.531		232.99	561.564	581.133		232.18	73.738	76.0968
227.33	115.15	118.121		225.06	302.315	310.522		233.2	561.834	581.329		232.4	73.7976	76.0909
227.53	115.223	118.538		225.26	302.387	310.402		233.4	562.09	581.493		232.6	73.8517	76.0826
227.74	115.298	118.969		225.46	302.458	310.181		233.62	562.371	581.659		232.81	73.9086	76.0899
227.95	115.374	119.336		225.67	302.533	309.977		233.82	562.627	581.842		233.03	73.968	76.0683
228.17	115.453	119.639		225.88	302.607	309.9		234.04	562.907	581.996		233.23	74.0221	76.0784
228.38	115.529	119.95		226.09	302.681	309.922		234.26	563.188	582.219		233.45	74.0814	76.1121
228.58	115.601	120.207		226.27	302.745	310		234.46	563.442	582.418		233.66	74.1381	76.1203
228.78	115.673	120.374		226.48	302.819	310.192		234.67	563.709	582.614		233.86	74.192	76.1276
229	115.751	120.53		226.7	302.896	310.411		234.89	563.988	582.781		234.08	74.2513	76.1599
229.22	115.83	120.608		226.92	302.973	310.641		235.1	564.254	582.924		234.28	74.3052	76.1679
229.42	115.902	120.581		227.1	303.036	310.975		235.3	564.507	583.033		234.5	74.3644	76.1338
229.63	115.977	120.463		227.31	303.109	311.344		235.53	564.797	583.143		234.7	74.4182	76.1237
229.83	116.049	120.236		227.51	303.179	311.819		235.74	565.062	583.225		234.92	74.4773	76.1167
230.03	116.12	119.932		227.71	303.248	312.31		235.94	565.314	583.285		235.12	74.5311	76.0987
230.25	116.198	119.587		227.93	303.324	312.813		236.16	565.59	583.404		235.33	74.5874	76.0438
230.45	116.27	119.268		228.13	303.393	313.3		236.37	565.854	583.537		235.55	74.6465	75.9964
230.66	116.345	118.997		228.34	303.465	313.756		236.59	566.13	583.729		235.76	74.7028	75.9616
230.86	116.416	118.884		228.54	303.534	314.099		236.8	566.392	583.938		235.96	74.7564	75.9496
231.08	116.494	118.851		228.74	303.602	314.394		237.01	566.655	584.218		236.19	74.818	75.9709
231.29	116.568	118.922		228.96	303.677	314.637		237.23	566.929	584.53		236.39	74.8715	76.0428
231.5	116.643	119.024		229.17	303.749	314.761		237.44	567.191	584.879		236.6	74.9277	76.1163
231.7	116.714	119.216		229.35	303.81	314.848		237.64	567.44	585.231		236.82	74.9865	76.1781
231.91	116.788	119.486		229.56	303.881	314.793		237.86	567.713	585.624		237.02	75.0399	76.2713
232.13	116.866	119.893		229.77	303.952	314.608		238.08	567.986	586.031		237.23	75.096	76.383
232.34	116.94	120.382		229.98	304.022	314.288		238.29	568.246	586.451		237.45	75.1547	76.5234
232.55	117.015	120.865		230.18	304.09	313.824		238.49	568.494	586.85		237.67	75.2133	76.6372
232.75	117.085	121.33		230.38	304.157	313.328		238.71	568.765	587.196		237.86	75.264	76.7552
232.95	117.156	121.692		230.59	304.227	312.877		238.91	569.012	587.531		238.09	75.3252	76.9158
233.17	117.233	121.978		230.79	304.294	312.525		239.13	569.283	587.791		238.29	75.3785	77.0952
233.38	117.307	122.168		231.01	304.367	312.295		239.34	569.541	588.033		238.5	75.4343	77.2149
233.59	117.381	122.286		231.21	304.433	312.191		239.56	569.811	588.263		238.72	75.4928	77.3227
233.78	117.448	122.392		231.42	304.503	312.098		239.76	570.057	588.458		238.92	75.5459	77.4434
234	117.525	122.425		231.62	304.569	312.135		239.98	570.326	588.607		239.14	75.6043	77.5178
234.2	117.595	122.33		231.82	304.634	312.23		240.19	570.583	588.738		239.33	75.6547	77.5562
234.42	117.672	122.108		232.04	304.707	312.415		240.41	570.851	588.901		239.55	75.7131	77.627
234.63	117.746	121.759		232.24	304.772	312.718		240.61	571.095	589.045		239.77	75.7714	77.7629
234.83	117.816	121.249		232.43	304.834	313.106		240.83	571.363	589.223		239.99	75.8296	77.8737
235.03	117.885	120.708		232.63	304.899	313.497		241.05	571.63	589.44		240.19	75.8826	77.9404
235.25	117.962	120.184		232.84	304.968	313.95		241.25	571.873	589.719		240.39	75.9355	78.0173
235.45	118.032	119.696		233.04	305.033	314.39		241.46	572.127	589.991		240.6	75.991	78.0913
235.67	118.109	119.329		233.23	305.094	314.759		241.68	572.394	590.266		240.81	76.0464	78.1732
235.88	118.182	119.034		233.43	305.159	315.119		241.9	572.659	590.584		241.02	76.1019	78.2438
236.08	118.251	118.774		233.63	305.223	315.389		242.1	572.901	590.926		241.24	76.1599	78.3516
236.28	118.321	118.598		233.84	305.29	315.635		242.31	573.154	591.292		241.45	76.2153	78.4478
236.5	118.397	118.517		234.04	305.354	315.806		242.53	573.418	591.629		241.65	76.268	78.5033
236.7	118.467	118.561		234.23	305.415	315.837		242.73	573.659	591.957		241.87	76.3259	78.5294
236.91	118.539	118.774		234.43	305.479	315.726		242.95	573.923	592.262		242.09	76.3838	78.6033
237.11	118.609	119.054		234.63	305.542	315.497		243.17	574.186	592.547		242.29	76.4365	78.6855
237.33	118.685	119.393		234.84	305.609	315.097		243.37	574.425	592.832		242.51	76.4943	78.7055
237.55	118.761	119.744		235.04	305.672	314.541		243.6	574.7	593.135		242.71	76.5468	78.7302
237.75	118.83	120.063		235.23	305.732	314.014		243.8	574.938	593.467		242.92	76.602	78.7827
237.95	118.899	120.332		235.43	305.795	313.467		244.01	575.188	593.787		243.14	76.6597	78.8541
238.16	118.971	120.52		235.63	305.858	313.064		244.24	575.462	594.076		243.34	76.7121	78.9029
238.38	119.047	120.692		235.84	305.923	312.769		244.44	575.699	594.372		243.55	76.7671	79.0084
238.59	119.119	120.806		236.04	305.986	312.5		244.65	575.948	594.657		243.77	76.8248	79.1725
238.8	119.192	120.912		236.23	306.045	312.318		244.87	576.208	594.902		243.97	76.8771	79.3128
239	119.26	120.986		236.43	306.107	312.21		245.07	576.445	595.143		244.19	76.9346	79.4078
239.2	119.329	120.958		236.63	306.169	312.208		245.3	576.716	595.332		244.39	76.9869	79.5489
239.42	119.404	120.72		236.84	306.234	312.341		245.52	576.976	595.507		244.61	77.0444	79.7601
239.63	119.476	120.393		237.04	306.296	312.54		245.72	577.211	595.695		244.81	77.0966	79.9671
239.83	119.545	120.01		237.23	306.354	312.81		245.94	577.469	595.868		245.03	77.154	80.134
240.03	119.613	119.653		237.43	306.416	313.218		246.14	577.704	596.069		245.24	77.2088	80.2777
240.25	119.688	119.364		237.63	306.477	313.633		246.35	577.95	596.286		245.46	77.2661	80.4162
240.45	119.756	119.15		237.84	306.541	314.05		246.57	578.207	596.486		245.66	77.3182	80.5378
240.67	119.831	119.011		238.04	306.602	314.446		246.78	578.453	596.666		245.87	77.3728	80.6264
240.88	119.903	118.887		238.23	306.66	314.787		247	578.709	596.847		246.07	77.4248	80.7502
241.08	119.971	118.81		238.43	306.72	315.11		247.22	578.965	597.021		246.3	77.4846	80.903
241.28	120.039	118.891		238.64	306.784	315.436		247.42	579.198	597.207		246.5	77.5366	81.0076
241.5	120.114	119.156		238.84	306.844	315.72		247.64	579.453	597.436		246.7	77.5885	81.0986
241.7	120.182	119.513		239.04	306.904	316.001		247.85	579.697	597.663		246.91	77.643	81.1699
241.92	120.256	119.953		239.24	306.964	316.196		248.07	579.952	597.95		247.13	77.7	81.2321
242.13	120.328	120.473		239.43	307.021	316.211		248.27	580.183	598.212		247.33	77.7519	81.2982
242.33	120.395	121.064		239.64	307.084	316.068		248.49	580.437	598.499		247.54	77.8062	81.3546
242.53	120.463	121.578		239.84	307.143	315.826		248.7	580.679	598.701		247.74	77.858	81.4078
242.75	120.537	122.085		240.04	307.203	315.603		248.92	580.932	598.909		247.96	77.9149	81.4323
242.95	120.605	122.543		240.24	307.262	315.48		249.14	581.185	599.104		248.21	77.9795	81.4429
243.16	120.676	122.902		240.45	307.324	315.401		249.34	581.414	599.329		248.43	78.0364	81.4734
243.36	120.743	123.167		240.65	307.383	315.344		249.56	581.666	599.55		248.64	78.0906	81.4963
243.58	120.817	123.407		240.85	307.442	315.347		249.76	581.895	599.709		248.84	78.1422	81.4764
243.78	120.884	123.642		241.06	307.503	315.377		249.97	582.135	599.817		249.06	78.1989	81.4182
244	120.958	123.719		241.24	307.556	315.55		250.19	582.386	599.849		249.26	78.2504	81.3962
244.2	121.025	123.637		241.45	307.617	315.837		250.4	582.625	599.891		249.48	78.3071	81.3584
244.41	121.096	123.421		241.65	307.676	316.213		250.62	582.876	599.93		249.68	78.3585	81.3366
244.61	121.163	123.11		241.87	307.739	316.694		250.82	583.103	600.089		249.93	78.4228	81.3196
244.83	121.237	122.762		242.07	307.797	317.198		251.04	583.352	600.322		250.13	78.4742	81.281
245.05	121.31	122.432		242.28	307.858	317.809		251.24	583.579	600.604		250.36	78.5333	81.3051
245.24	121.374	122.233		242.46	307.91	318.468		251.46	583.827	600.897		250.58	78.5898	81.242
245.46	121.447	122.114		242.67	307.97	319.104		251.67	584.065	601.214		250.78	78.6411	81.2168
245.66	121.514	121.976		242.87	308.028	319.653		251.89	584.313	601.597		250.98	78.6923	81.2361
245.88	121.587	121.825		243.07	308.085	320.118		252.09	584.538	601.927		251.2	78.7487	81.3215
246.08	121.654	121.806		243.28	308.145	320.436		252.31	584.785	602.277		251.42	78.805	81.4177
246.28	121.72	121.92		243.48	308.202	320.681		252.52	585.021	602.598		251.62	78.8562	81.5728
246.5	121.794	122.155		243.67	308.255	320.865		252.72	585.245	602.908		251.83	78.9099	81.7084
246.71	121.863	122.499		243.87	308.312	320.969		252.94	585.491	603.189		252.06	78.9687	81.8479
246.92	121.933	122.92		244.07	308.369	320.921		253.16	585.737	603.478		252.26	79.0197	81.9918
247.13	122.003	123.351		244.28	308.428	320.658		253.38	585.983	603.751		252.48	79.0759	82.0876
247.33	122.069	123.779		244.46	308.478	320.217		253.59	586.217	603.974		252.7	79.132	82.2078
247.53	122.135	124.138		244.67	308.537	319.669		253.8	586.45	604.155		252.9	79.183	82.3058
247.75	122.208	124.426		244.87	308.593	319.099		254.01	586.684	604.291		253.12	79.239	82.4029
247.96	122.277	124.65		245.07	308.649	318.601		254.22	586.917	604.481		253.33	79.2925	82.4743
248.17	122.346	124.805		245.28	308.707	318.195		254.45	587.171	604.621		253.53	79.3434	82.5431
248.38	122.416	124.971		245.46	308.757	317.863		254.66	587.404	604.788		253.75	79.3993	82.5969
248.58	122.482	125.031		245.67	308.815	317.56		254.88	587.647	604.943		253.97	79.4552	82.6738
248.8	122.554	124.964		245.87	308.871	317.274		255.08	587.867	605.112		254.17	79.506	82.7615
249	122.62	124.781		246.07	308.926	317.125		255.29	588.098	605.188		254.38	79.5593	82.8729
249.22	122.692	124.469		246.28	308.983	317.093		255.51	588.34	605.238		254.59	79.6126	82.9794
249.42	122.758	124.092		246.46	309.033	317.209		255.72	588.571	605.335		254.8	79.6658	83.0371
249.63	122.827	123.633		246.67	309.09	317.421		255.92	588.79	605.44		255.02	79.7215	83.1415
249.83	122.892	123.296		246.87	309.145	317.761		256.15	589.042	605.571		255.22	79.7722	83.1971
250.05	122.964	122.991		247.07	309.199	318.164		256.35	589.261	605.703		255.44	79.8278	83.237
250.25	123.03	122.75		247.28	309.256	318.65		256.56	589.49	605.888		255.65	79.8809	83.2566
250.46	123.098	122.5		247.46	309.305	319.119		256.78	589.73	606.068		255.85	79.9315	83.2259
250.66	123.163	122.339		247.67	309.361	319.605		256.98	589.947	606.254		256.07	79.987	83.2071
250.88	123.235	122.26		247.87	309.415	320.009		257.19	590.176	606.418		256.28	80.04	83.1998
251.1	123.307	122.273		248.07	309.469	320.325		257.41	590.414	606.623		256.51	80.098	83.1863
251.3	123.372	122.391		248.28	309.525	320.586		257.63	590.653	606.86		256.71	80.1484	83.1944
251.5	123.437	122.626		248.46	309.573	320.777		257.85	590.891	607.087		256.92	80.2013	83.2498
251.71	123.505	123.038		248.67	309.629	320.908		258.05	591.107	607.387		257.12	80.2517	83.3062
251.91	123.57	123.515		248.87	309.683	320.96		258.26	591.333	607.648		257.34	80.307	83.3731
252.13	123.642	123.988		249.07	309.736	320.865		258.48	591.57	607.828		257.54	80.3573	83.471
252.35	123.713	124.426		249.26	309.786	320.595		258.7	591.807	607.96		257.75	80.4101	83.6119
252.53	123.771	124.773		249.46	309.839	320.215		258.91	592.032	608.058		257.97	80.4653	83.7917
252.75	123.842	124.993		249.67	309.894	319.798		259.11	592.247	608.152		258.17	80.5155	83.9677
252.96	123.91	125.222		249.87	309.947	319.464		259.33	592.483	608.224		258.39	80.5707	84.1011
253.17	123.978	125.419		250.07	309.999	319.22		259.53	592.696	608.265		258.61	80.6259	84.1893
253.41	124.056	125.56		250.28	310.054	319.004		259.75	592.931	608.339		258.81	80.676	84.2537
253.61	124.12	125.608		250.46	310.101	318.848		259.97	593.166	608.375		259.02	80.7285	84.3336
253.82	124.188	125.45		250.67	310.155	318.752		260.17	593.379	608.348		259.22	80.7786	84.4511
254.02	124.252	125.121		250.87	310.207	318.695		260.38	593.602	608.389		259.44	80.8336	84.6044
254.24	124.323	124.671		251.07	310.259	318.729		260.6	593.836	608.473		259.66	80.8885	84.7869
254.44	124.387	124.255		251.26	310.308	318.862		260.81	594.058	608.566		259.86	80.9385	84.9209
254.66	124.458	123.92		251.46	310.36	319.116		261.03	594.291	608.692		260.07	80.9909	85.0505
254.86	124.522	123.737		251.67	310.414	319.505		261.23	594.502	608.812		260.29	81.0458	85.1995
255.07	124.589	123.616		251.87	310.465	319.919		261.45	594.735	608.936		260.51	81.1006	85.3425
255.28	124.656	123.562		252.07	310.516	320.427		261.67	594.966	609.078		260.71	81.1504	85.4733
255.49	124.723	123.636		252.26	310.564	320.973		261.88	595.187	609.188		260.93	81.2052	85.5975
255.69	124.787	123.807		252.46	310.615	321.52		262.08	595.397	609.338		261.13	81.2549	85.722
255.89	124.851	124.096		252.67	310.668	321.963		262.3	595.628	609.514		261.34	81.3072	85.7918
256.11	124.921	124.454		252.87	310.719	322.358		262.52	595.859	609.662		261.56	81.3618	85.8398
256.33	124.991	124.883		253.07	310.769	322.678		262.73	596.078	609.88		261.76	81.4115	85.8838
256.53	125.055	125.387		253.28	310.822	322.935		262.95	596.308	610.154		261.97	81.4636	85.9218
256.74	125.122	125.948		253.46	310.868	323.133		263.15	596.517	610.436		262.19	81.5182	85.9122
256.94	125.185	126.527		253.67	310.92	323.199		263.37	596.746	610.734		262.39	81.5677	85.8627
257.14	125.249	127.055		253.87	310.97	323.121		263.59	596.975	611.004		262.61	81.6222	85.7838
257.36	125.318	127.5		254.07	311.02	322.86		263.79	597.182	611.274		262.81	81.6717	85.7557
257.58	125.388	127.872		254.28	311.072	322.436		264	597.4	611.513		263.03	81.7262	85.7971
257.77	125.448	128.132		254.46	311.117	321.943		264.22	597.628	611.659		263.23	81.7756	85.8343
257.99	125.518	128.376		254.67	311.169	321.545		264.43	597.845	611.777		263.45	81.83	85.8681
258.19	125.581	128.617		254.87	311.218	321.203		264.63	598.051	611.89		263.66	81.8818	85.8945
258.41	125.65	128.825		255.07	311.267	320.94		264.86	598.288	611.964		263.88	81.9361	85.9093
258.61	125.714	128.903		255.26	311.314	320.759		265.07	598.504	612.008		264.08	81.9854	85.8954
258.82	125.78	128.786		255.46	311.363	320.622		265.27	598.71	612.072		264.29	82.0372	85.9264
259.02	125.843	128.476		255.67	311.414	320.599		265.49	598.936	612.124		264.52	82.0939	85.9593
259.24	125.912	128.112		255.87	311.463	320.638		265.7	599.151	612.202		264.72	82.1431	86.0024
259.46	125.981	127.725		256.07	311.512	320.789		265.92	599.376	612.325		264.93	82.1948	86.0212
259.66	126.044	127.317		256.26	311.558	321.032		266.12	599.58	612.488		265.13	82.2439	86.0074
259.86	126.107	126.958		256.47	311.608	321.353		266.34	599.805	612.718		265.35	82.298	86.0036
260.07	126.172	126.618		256.67	311.657	321.718		266.56	600.029	612.921		265.56	82.3495	86.0127
260.28	126.238	126.322		256.87	311.705	322.22		266.76	600.232	613.136		265.78	82.4035	86.0014
260.49	126.304	126.081		257.06	311.75	322.758		266.97	600.446	613.34		265.98	82.4526	85.9848
260.71	126.373	125.933		257.26	311.798	323.29		267.19	600.669	613.497		266.2	82.5065	85.9642
260.91	126.435	125.953		257.47	311.848	323.777		267.41	600.891	613.603		266.4	82.5555	85.9714
261.11	126.497	126.125		257.67	311.896	324.167		267.61	601.094	613.717		266.62	82.6093	86.0096
261.32	126.563	126.412		257.87	311.944	324.48		267.82	601.306	613.855		266.82	82.6583	86.1124
261.53	126.628	126.733		258.07	311.991	324.75		268.04	601.528	613.944		267.03	82.7096	86.2152
261.75	126.697	127.096		258.28	312.041	324.946		268.26	601.749	613.995		267.25	82.7634	86.2836
261.94	126.756	127.456		258.48	312.088	325.086		268.46	601.95	614.019		267.47	82.8171	86.2772
262.16	126.824	127.811		258.68	312.135	325.11		268.68	602.171	614.1		267.67	82.8659	86.2446
262.36	126.886	128.056		258.89	312.184	324.874		268.89	602.381	614.108		267.88	82.9171	86.2368
262.58	126.954	128.219		259.07	312.226	324.468		269.09	602.582	614.109		268.1	82.9707	86.205
262.78	127.016	128.278		259.28	312.275	323.942		269.31	602.801	614.113		268.3	83.0194	86.1683
262.99	127.081	128.304		259.48	312.322	323.442		269.52	603.011	614.133		268.52	83.073	86.1133
263.19	127.143	128.296		259.68	312.368	322.986		269.74	603.23	614.128		268.72	83.1216	86.056
263.41	127.211	128.201		259.89	312.417	322.582		269.94	603.429	614.124		268.94	83.1751	85.9803
263.61	127.273	127.968		260.09	312.463	322.276		270.16	603.648	614.15		269.14	83.2237	85.9508
263.82	127.338	127.617		260.29	312.509	322.051		270.38	603.866	614.16		269.35	83.2747	85.977
264.02	127.399	127.206		260.48	312.553	321.868		270.58	604.064	614.188		269.57	83.3281	86.0371
264.24	127.467	126.803		260.68	312.599	321.789		270.79	604.272	614.204		269.77	83.3766	86.0827
264.44	127.528	126.508		260.89	312.647	321.92		271.01	604.489	614.264		269.98	83.4275	86.1456
264.66	127.596	126.306		261.09	312.693	322.138		271.22	604.696	614.307		270.19	83.4784	86.2131
264.86	127.657	126.215		261.29	312.738	322.446		271.44	604.913	614.354		270.4	83.5292	86.3109
265.07	127.722	126.121		261.48	312.781	322.795		271.64	605.11	614.402		270.62	83.5824	86.3936
265.27	127.783	126.095		261.68	312.827	323.263		271.86	605.326	614.501		270.82	83.6308	86.4721
265.49	127.85	126.139		261.89	312.874	323.804		272.06	605.522	614.565		271.04	83.6839	86.5199
265.69	127.912	126.297		262.09	312.919	324.385		272.28	605.737	614.636		271.24	83.7322	86.4947
265.91	127.979	126.579		262.28	312.962	324.912		272.48	605.933	614.736		271.46	83.7853	86.4431
266.11	128.04	126.998		262.48	313.007	325.369		272.69	606.138	614.828		271.67	83.8359	86.4199
266.32	128.104	127.472		262.68	313.052	325.716		272.91	606.352	614.894		271.87	83.8842	86.4247
266.54	128.171	127.953		262.89	313.098	325.955		273.11	606.547	614.906		272.09	83.9371	86.4284
266.74	128.232	128.462		263.09	313.143	326.167		273.33	606.761	614.946		272.3	83.9877	86.487
266.94	128.293	128.905		263.28	313.185	326.311		273.54	606.964	614.977		272.5	84.0358	86.502
267.15	128.356	129.333		263.48	313.229	326.373		273.76	607.178	615		272.72	84.0887	86.5312
267.36	128.42	129.63		263.68	313.274	326.222		273.96	607.371	614.96		272.93	84.1392	86.5267
267.57	128.484	129.841		263.89	313.32	325.949		274.18	607.584	614.897		273.14	84.1896	86.5586
267.79	128.551	129.999		264.08	313.362	325.554		274.4	607.796	614.802		273.36	84.2424	86.6066
267.99	128.611	130.096		264.28	313.406	325.154		274.6	607.989	614.68		273.56	84.2903	86.6402
268.19	128.672	130.117		264.48	313.449	324.836		274.81	608.191	614.596		273.77	84.3407	86.6448
268.4	128.735	129.991		264.68	313.493	324.578		275.03	608.402	614.51		273.99	84.3934	86.6538
268.61	128.798	129.683		264.87	313.534	324.396		275.24	608.604	614.472		274.19	84.4412	86.6358
268.82	128.862	129.307		265.08	313.58	324.185		275.47	608.824	614.437		274.4	84.4915	86.5702
269.04	128.928	128.864		265.28	313.623	324.015		275.67	609.015	614.386		274.63	84.5465	86.5232
269.22	128.982	128.495		265.48	313.666	323.919		275.88	609.216	614.303		274.83	84.5942	86.4765
269.44	129.049	128.196		265.68	313.71	323.922		276.08	609.406	614.247		275.04	84.6444	86.4808
269.65	129.112	127.982		265.87	313.75	323.996		276.08	608.603	614.219		275.24	84.6921	86.4656
269.86	129.175	127.854		266.08	313.795	324.16		276.08	608.603	614.196		275.46	84.7446	86.4467
270.07	129.238	127.762		266.28	313.838	324.425		276.3	608.435	614.173		275.67	84.7946	86.4221
270.27	129.298	127.663		266.48	313.881	324.73		276.51	608.275	614.135		275.87	84.8423	86.4193
270.47	129.358	127.667		266.67	313.921	325.151		276.73	608.107	614.11		276.08	84.8922	86.3589
270.68	129.421	127.78		266.87	313.964	325.588		276.95	607.94	614.091		276.08	85.163	86.3159
270.9	129.486	127.968		267.08	314.008	326.029		277.17	607.772	614.062		276.09	85.1619	86.3071
271.1	129.546	128.299		267.28	314.051	326.441		277.37	607.62	614.068		276.31	85.1385	86.278
271.3	129.606	128.63		267.47	314.091	326.781		277.58	607.46	614.076		276.51	85.1171	86.2847
271.52	129.671	129.022		267.67	314.133	327.072		277.8	607.293	614.025		276.73	85.0937	86.2713
271.72	129.731	129.365		267.87	314.175	327.283		278.02	607.125	613.952		276.93	85.0723	86.2945
271.94	129.796	129.633		268.08	314.218	327.417		278.22	606.973	613.875		277.14	85.0499	86.3434
272.15	129.859	129.856		268.26	314.256	327.468		278.43	606.813	613.758		277.34	85.0286	86.4085
272.35	129.918	130.065		268.47	314.3	327.372		278.65	606.646	613.631		277.56	85.0052	86.4494
272.55	129.978	130.253		268.67	314.341	327.031		278.87	606.479	613.506		277.78	84.9818	86.5234
272.77	130.043	130.418		268.87	314.383	326.619		279.07	606.327	613.398		277.98	84.9605	86.5997
272.97	130.102	130.513		269.08	314.426	326.174		279.29	606.16	613.263		278.19	84.9381	86.6915
273.19	130.167	130.523		269.26	314.463	325.835		279.5	606	613.127		278.41	84.9147	86.7952
273.4	130.229	130.321		269.47	314.506	325.585		279.72	605.833	613.01		278.61	84.8934	86.8739
273.6	130.288	130.02		269.67	314.547	325.42		279.92	605.681	612.981		278.81	84.8721	86.9353
273.82	130.353	129.676		269.87	314.588	325.317		280.13	605.522	612.956		279.03	84.8487	86.9525
274.02	130.412	129.373		270.06	314.627	325.28		280.35	605.355	612.942		279.25	84.8254	86.9346
274.24	130.477	129.146		270.26	314.668	325.271		280.57	605.188	612.956		279.45	84.8041	86.9097
274.44	130.536	128.974		270.47	314.71	325.314		280.77	605.037	612.934		279.66	84.7818	86.9062
274.65	130.598	128.879		270.67	314.751	325.477		280.97	604.885	612.916		279.88	84.7584	86.9058
274.86	130.66	128.82		270.86	314.789	325.722		281.19	604.718	612.879		280.08	84.7372	86.9489
275.08	130.724	128.825		271.06	314.829	326.045		281.41	604.552	612.863		280.29	84.7149	86.9421
275.29	130.786	128.877		271.26	314.87	326.383		281.62	604.392	612.833		280.49	84.6937	86.9576
275.49	130.844	129.059		271.47	314.912	326.756		281.84	604.226	612.825		280.71	84.6703	86.933
275.69	130.903	129.279		271.67	314.952	327.194		282.05	604.067	612.745		280.93	84.647	86.9149
275.91	130.967	129.613		271.86	314.99	327.619		282.28	603.893	612.686		281.13	84.6258	86.9178
276.11	131.026	129.976		272.06	315.029	328.013		282.48	603.741	612.595		281.35	84.6024	86.9479
276.33	131.09	130.301		272.26	315.069	328.341		282.69	603.583	612.464		281.55	84.5812	86.945
276.54	131.151	130.558		272.47	315.111	328.61		282.91	603.416	612.328		281.76	84.559	86.9148
276.57	131.16	130.698		272.65	315.146	328.823		283.11	603.265	612.136		281.98	84.5357	86.8891
276.57	128.766	130.73		272.86	315.188	328.983		283.32	603.106	611.887		282.18	84.5145	86.8087
276.74	128.748	130.749		273.06	315.227	329.077		283.54	602.94	611.6		282.4	84.4912	86.6995
276.96	128.724	130.729		273.26	315.266	329.032		283.75	602.781	611.29		282.61	84.469	86.5841
277.16	128.702	130.632		273.47	315.307	328.778		283.98	602.608	610.969		282.84	84.4446	86.504
277.38	128.678	130.487		273.67	315.346	328.372		284.18	602.457	610.681		283.04	84.4234	86.4687
277.57	128.657	130.143		273.86	315.383	327.923		284.39	602.298	610.367		283.25	84.4012	86.4451
277.79	128.633	129.66		274.06	315.422	327.446		284.61	602.132	610.086		283.45	84.3801	86.4046
278.01	128.609	129.085		274.26	315.461	327.041		284.81	601.981	609.818		283.67	84.3568	86.365
278.21	128.587	128.518		274.47	315.501	326.714		285.03	601.815	609.565		283.88	84.3346	86.3242
278.43	128.563	127.969		274.67	315.54	326.44		285.24	601.657	609.328		284.08	84.3135	86.3206
278.63	128.541	127.546		274.87	315.578	326.274		285.44	601.506	609.135		284.3	84.2903	86.3006
278.83	128.519	127.213		275.08	315.618	326.131		285.64	601.355	608.982		284.5	84.2691	86.2921
279.04	128.497	126.957		275.26	315.653	326.076		285.84	601.205	608.859		284.72	84.2459	86.3091
279.26	128.473	126.795		275.47	315.693	326.14		286.04	601.054	608.76		284.94	84.2227	86.2724
279.46	128.451	126.736		275.67	315.731	326.268		286.24	600.903	608.638		285.14	84.2016	86.205
279.66	128.429	126.797		275.87	315.769	326.393		286.44	600.753	608.566		285.35	84.1794	86.1158
279.87	128.406	127.01		276.08	315.809	326.625		286.64	600.602	608.493		285.56	84.1573	86.0441
280.08	128.383	127.33		276.26	315.843	326.88		286.82	600.467	608.472		285.77	84.1351	86.0125
280.29	128.36	127.766		276.47	315.882	327.133		287.02	600.316	608.466		285.97	84.114	85.9898
280.51	128.336	128.251		276.57	315.901	327.38		287.22	600.166	608.449		286.19	84.0909	85.9678
280.71	128.314	128.73		276.57	312.824	327.546		287.42	600.016	608.436		286.4	84.0687	85.9742
280.91	128.293	129.183		276.67	312.797	327.653		287.62	599.865	608.408		286.6	84.0477	86.0138
281.13	128.269	129.56		276.87	312.744	327.667		287.82	599.715	608.326		286.82	84.0245	86.0343
281.33	128.247	129.802		277.08	312.688	327.6		288	599.58	608.214		287.04	84.0013	86.0813
281.54	128.224	129.989		277.28	312.635	327.488		288.2	599.429	608.106		287.24	83.9803	86.1448
281.74	128.202	130.169		277.47	312.585	327.314		288.4	599.279	607.925		287.45	83.9582	86.1673
281.96	128.178	130.323		277.67	312.531	326.994		288.6	599.129	607.704		287.66	83.9361	86.1791
282.16	128.157	130.41		277.87	312.478	326.564		288.8	598.979	607.468		287.87	83.914	86.1561
282.38	128.133	130.364		278.08	312.423	326.055		288.99	598.836	607.26		288.09	83.8909	86.1778
282.58	128.111	130.06		278.28	312.37	325.487		289.19	598.686	607.095		288.3	83.8688	86.1927
282.79	128.088	129.634		278.47	312.319	324.987		289.39	598.536	606.935		288.5	83.8478	86.2038
282.99	128.066	129.104		278.67	312.266	324.566		289.59	598.386	606.783		288.72	83.8247	86.2342
283.19	128.045	128.586		278.87	312.213	324.253		289.77	598.251	606.664		288.94	83.8016	86.2742
283.41	128.021	128.134		279.08	312.157	324.005		289.97	598.101	606.539		289.14	83.7806	86.3341
283.62	127.998	127.724		279.28	312.104	323.783		290.17	597.951	606.436		289.36	83.7575	86.3751
283.82	127.976	127.374		279.48	312.051	323.677		290.38	597.794	606.33		289.56	83.7365	86.4715
284.02	127.954	127.083		279.67	312.001	323.674		290.58	597.644	606.228		289.77	83.7144	86.5562
284.24	127.93	126.824		279.87	311.948	323.761		290.76	597.509	606.102		289.99	83.6914	86.6316
284.46	127.906	126.71		280.08	311.892	323.964		290.96	597.36	605.946		290.19	83.6704	86.6359
284.66	127.885	126.763		280.28	311.84	324.271		291.16	597.21	605.806		290.4	83.6484	86.6086
284.87	127.862	126.987		280.47	311.789	324.596		291.36	597.06	605.676		290.6	83.6274	86.5248
285.07	127.84	127.33		280.67	311.736	324.938		291.55	596.918	605.564		290.82	83.6044	86.4286
285.29	127.816	127.792		280.87	311.683	325.325		291.75	596.769	605.434		291.04	83.5813	86.299
285.49	127.795	128.236		281.08	311.628	325.726		291.95	596.619	605.287		291.24	83.5604	86.2076
285.71	127.771	128.742		281.28	311.575	326.111		292.15	596.47	605.11		291.46	83.5373	86.1311
285.9	127.75	129.204		281.47	311.525	326.421		292.34	596.328	604.9		291.67	83.5154	86.0306
286.12	127.726	129.554		281.67	311.472	326.641		292.54	596.178	604.702		291.87	83.4944	85.9204
286.32	127.705	129.853		281.87	311.419	326.819		292.72	596.044	604.463		292.09	83.4714	85.8332
286.54	127.681	130.019		282.08	311.363	326.903		292.93	595.887	604.151		292.31	83.4484	85.7657
286.74	127.659	130.177		282.28	311.31	326.923		293.13	595.737	603.789		292.5	83.4285	85.7151
286.94	127.637	130.308		282.47	311.26	326.789		293.31	595.603	603.377		292.72	83.4055	85.6682
287.15	127.615	130.312		282.67	311.207	326.435		293.52	595.446	602.989		292.94	83.3826	85.5445
287.37	127.591	130.219		282.87	311.154	325.892		293.72	595.297	602.606		293.14	83.3617	85.4771
287.57	127.569	129.994		283.08	311.099	325.285		293.91	595.155	602.219		293.36	83.3387	85.3943
287.79	127.545	129.621		283.26	311.051	324.701		294.11	595.006	601.89		293.56	83.3178	85.2959
287.99	127.524	129.202		283.47	310.996	324.198		294.31	594.857	601.561		293.78	83.2948	85.2111
288.19	127.502	128.893		283.67	310.943	323.747		294.49	594.723	601.251		293.99	83.2729	85.1506
288.4	127.479	128.658		283.87	310.89	323.359		294.7	594.567	600.947		294.19	83.252	85.0675
288.62	127.455	128.488		284.08	310.835	323.053		294.9	594.418	600.681		294.41	83.2291	85.0193
288.85	127.431	128.35		284.27	310.785	322.798		295.09	594.276	600.47		294.62	83.2072	84.9779
289.05	127.409	128.231		284.47	310.732	322.662		295.29	594.127	600.261		294.85	83.1832	84.9755
289.26	127.386	128.148		284.67	310.679	322.664		295.48	593.986	600.066		295.05	83.1624	84.9761
289.48	127.362	128.126		284.87	310.626	322.823		295.68	593.837	599.882		295.26	83.1405	84.9678
289.68	127.341	128.222		285.06	310.576	323.104		295.88	593.688	599.731		295.46	83.1197	84.9793
289.9	127.317	128.465		285.27	310.521	323.362		296.07	593.547	599.584		295.68	83.0967	84.9944
290.13	127.292	128.711		285.47	310.468	323.688		296.27	593.398	599.457		295.89	83.0749	85.0233
290.35	127.268	128.881		285.67	310.415	324.029		296.47	593.249	599.404		296.09	83.0541	85.0302
290.58	127.243	128.992		285.87	310.363	324.373		296.66	593.108	599.413		296.31	83.0312	85.0769
290.83	127.216	129.068		286.06	310.313	324.663		296.86	592.959	599.412		296.53	83.0083	85.1202
291.07	127.191	129.119		286.27	310.257	324.856		297.06	592.811	599.356		296.73	82.9875	85.1353
291.27	127.169	129.207		286.47	310.205	324.922		297.25	592.67	599.293		296.95	82.9646	85.1361
291.49	127.145	129.246		286.67	310.152	324.941		297.45	592.521	599.212		297.15	82.9438	85.1491
291.73	127.119	129.229		286.86	310.102	324.937		297.65	592.373	599.102		297.36	82.922	85.1516
291.94	127.097	129.147		287.06	310.049	324.849		297.84	592.232	598.968		297.56	82.9012	85.122
292.19	127.07	128.954		287.27	309.994	324.672		298.04	592.083	598.829		297.78	82.8784	85.1103
292.4	127.047	128.663		287.47	309.941	324.336		298.24	591.935	598.686		298	82.8555	85.122
292.6	127.025	128.31		287.66	309.891	323.858		298.43	591.794	598.521		298.2	82.8347	85.2013
292.82	127.002	127.99		287.86	309.839	323.291		298.64	591.638	598.279		298.41	82.8129	85.2533
293.02	126.98	127.664		288.06	309.786	322.731		298.83	591.497	598.083		298.63	82.7901	85.2722
293.26	126.954	127.404		288.27	309.731	322.202		299.03	591.349	597.882		298.83	82.7694	85.3146
293.48	126.93	127.223		288.47	309.678	321.76		299.22	591.208	597.723		299.05	82.7466	85.3409
293.68	126.909	127.086		288.67	309.626	321.388		299.42	591.06	597.588		299.25	82.7258	85.3708
293.9	126.885	127.017		288.86	309.576	321.08		299.62	590.912	597.428		299.47	82.703	85.4145
294.1	126.864	127.058		289.06	309.523	320.825		299.81	590.771	597.237		299.67	82.6823	85.4434
294.3	126.842	127.223		289.27	309.468	320.642		300.01	590.623	597.037		299.87	82.6616	85.4135
294.54	126.816	127.482		289.47	309.415	320.585		300.2	590.483	596.839		300.08	82.6398	85.355
294.76	126.793	127.809		289.67	309.363	320.645		300.41	590.327	596.601		300.3	82.617	85.2481
294.98	126.769	128.152		289.86	309.313	320.812		300.59	590.194	596.363		300.5	82.5963	85.1861
295.21	126.744	128.539		290.06	309.26	321.098		300.79	590.046	596.11		300.71	82.5746	85.1559
295.43	126.72	128.772		290.27	309.205	321.45		300.99	589.898	595.879		300.93	82.5518	85.0803
295.68	126.694	128.906		290.47	309.153	321.864		301.18	589.758	595.698		301.13	82.5312	85.0547
295.88	126.672	129.039		290.66	309.103	322.305		301.38	589.61	595.524		301.35	82.5084	85.0282
296.12	126.646	129.135		290.87	309.048	322.716		301.58	589.462	595.357		301.55	82.4877	84.9814
296.34	126.623	129.215		291.08	308.993	323.077		301.78	589.315	595.196		301.77	82.465	84.9508
296.54	126.601	129.274		291.27	308.943	323.391		301.96	589.182	595.013		301.97	82.4443	84.9472
296.77	126.576	129.268		291.47	308.89	323.637		302.16	589.034	594.812		302.19	82.4216	84.9503
296.98	126.554	129.08		291.67	308.838	323.826		302.37	588.879	594.584		302.4	82.3999	84.941
297.2	126.53	128.733		291.87	308.785	323.93		302.55	588.746	594.304		302.6	82.3793	84.8859
297.4	126.509	128.28		292.08	308.73	323.931		302.75	588.599	594.03		302.82	82.3566	84.8502
297.6	126.487	127.81		292.27	308.68	323.761		302.94	588.459	593.714		303.03	82.3349	84.8769
297.8	126.466	127.437		292.47	308.628	323.431		303.14	588.311	593.404		303.25	82.3122	84.8872
298.02	126.442	127.092		292.67	308.576	322.987		303.34	588.164	593.066		303.45	82.2916	84.9077
298.24	126.418	126.813		292.88	308.521	322.551		303.53	588.024	592.749		303.67	82.2689	84.8966
298.46	126.395	126.598		293.08	308.468	322.107		303.73	587.876	592.483		303.89	82.2462	84.8671
298.66	126.373	126.429		293.27	308.418	321.743		303.93	587.729	592.255		304.09	82.2256	84.8218
298.87	126.351	126.337		293.47	308.366	321.458		304.12	587.589	592.058		304.3	82.204	84.785
299.09	126.327	126.404		293.67	308.314	321.251		304.32	587.442	591.897		304.52	82.1813	84.7658
299.29	126.306	126.632		293.88	308.259	321.094		304.52	587.295	591.776		304.72	82.1607	84.7682
299.51	126.282	126.996		294.08	308.206	320.96		304.72	587.148	591.687		304.93	82.1391	84.738
299.71	126.261	127.457		294.27	308.157	320.921		304.9	587.015	591.612		305.12	82.1195	84.6571
299.91	126.239	127.941		294.47	308.104	320.973		305.1	586.868	591.467		305.32	82.099	84.5662
300.12	126.217	128.446		294.67	308.052	321.13		305.3	586.721	591.317		305.52	82.0784	84.472
300.34	126.193	128.902		294.88	307.997	321.272		305.5	586.574	591.166		305.72	82.0578	84.3716
300.54	126.172	129.29		295.08	307.945	321.507		305.69	586.434	590.952		305.92	82.0372	84.2851
300.74	126.15	129.642		295.27	307.895	321.803		305.89	586.287	590.745		306.12	82.0167	84.2078
300.95	126.128	129.867		295.47	307.843	322.07		306.08	586.148	590.546		306.32	81.9961	84.0991
301.16	126.105	130.063		295.67	307.79	322.28		306.29	585.994	590.309		306.52	81.9756	83.9652
301.37	126.083	130.249		295.88	307.736	322.466		306.49	585.847	590.061		306.74	81.953	83.801
301.59	126.059	130.327		296.08	307.683	322.613		306.67	585.715	589.776		306.92	81.9345	83.6616
301.77	126.04	130.245		296.27	307.634	322.729		306.87	585.568	589.447		307.14	81.9119	83.5259
301.98	126.018	130.044		296.47	307.581	322.8		307.07	585.421	589.147		307.34	81.8914	83.3715
302.2	125.994	129.705		296.69	307.524	322.803		307.27	585.274	588.784		307.56	81.8688	83.149
302.41	125.972	129.343		296.89	307.472	322.744		307.47	585.128	588.351		307.76	81.8483	82.9617
302.62	125.949	128.964		297.08	307.422	322.506		307.67	584.981	587.917		307.98	81.8257	82.8174
302.82	125.928	128.673		297.28	307.37	322.124		307.86	584.842	587.464		308.18	81.8052	82.6961
303.02	125.906	128.481		297.48	307.318	321.622		308.06	584.695	586.967		308.39	81.7837	82.5986
303.23	125.884	128.342		297.69	307.263	321.06		308.26	584.549	586.481		308.61	81.7612	82.5468
303.45	125.86	128.203		297.89	307.211	320.547		308.46	584.402	585.993		308.81	81.7407	82.4882
303.65	125.839	128.154		298.08	307.161	320.115		308.64	584.27	585.563		309.02	81.7192	82.4255
303.85	125.818	128.142		298.28	307.109	319.747		308.84	584.124	585.181		309.24	81.6966	82.3628
304.05	125.796	128.234		298.49	307.054	319.471		309.04	583.978	584.829		309.44	81.6762	82.3571
304.27	125.773	128.459		298.69	307.002	319.268		309.24	583.831	584.513		309.66	81.6537	82.4092
304.48	125.75	128.799		298.88	306.953	319.125		309.44	583.685	584.245		309.86	81.6332	82.4347
304.7	125.727	129.186		299.08	306.9	319.129		309.64	583.539	584.057		310.08	81.6107	82.445
304.9	125.705	129.579		299.28	306.848	319.253		309.83	583.4	583.899		310.29	81.5892	82.4201
305.1	125.684	129.929		299.49	306.794	319.437		310.03	583.254	583.75		310.51	81.5667	82.3857
305.31	125.662	130.278		299.69	306.741	319.79		310.23	583.107	583.592		310.71	81.5463	82.3767
305.52	125.639	130.605		299.88	306.692	320.172		310.43	582.961	583.472		310.93	81.5238	82.3899
305.73	125.617	130.84		300.08	306.64	320.568		310.63	582.815	583.369		311.14	81.5024	82.4379
305.93	125.596	131.065		300.28	306.588	320.997		310.83	582.669	583.318		311.34	81.4819	82.4595
306.13	125.574	131.208		300.49	306.533	321.406		311.03	582.523	583.285		311.56	81.4595	82.4526
306.35	125.551	131.264		300.69	306.481	321.751		311.21	582.392	583.282		311.76	81.4391	82.4792
306.56	125.528	131.193		300.88	306.432	322.002		311.41	582.246	583.299		311.98	81.4166	82.5293
306.77	125.506	130.961		301.08	306.38	322.102		311.61	582.1	583.268		312.2	81.3942	82.5586
306.98	125.484	130.566		301.28	306.328	322.121		311.81	581.954	583.198		312.4	81.3738	82.6082
307.18	125.462	130.057		301.49	306.273	322.036		311.99	581.823	583.147		312.61	81.3524	82.6771
307.38	125.441	129.504		301.69	306.221	321.797		312.19	581.677	583.048		312.81	81.332	82.7176
307.6	125.418	128.997		301.88	306.172	321.362		312.39	581.531	582.924		313.03	81.3096	82.6884
307.82	125.394	128.554		302.08	306.12	320.794		312.59	581.385	582.793		313.23	81.2892	82.644
308.01	125.374	128.158		302.28	306.068	320.072		312.79	581.24	582.579		313.44	81.2678	82.6467
308.21	125.353	127.836		302.49	306.013	319.289		312.98	581.101	582.341		313.67	81.2444	82.6321
308.43	125.329	127.568		302.69	305.961	318.488		313.18	580.956	582.065		313.87	81.224	82.587
308.65	125.306	127.366		302.88	305.912	317.82		313.38	580.81	581.849		314.08	81.2026	82.5523
308.85	125.284	127.276		303.08	305.86	317.238		313.58	580.665	581.583		314.28	81.1823	82.5348
309.06	125.262	127.32		303.28	305.808	316.744		313.78	580.519	581.305		314.5	81.1599	82.5105
309.26	125.241	127.438		303.49	305.753	316.382		313.96	580.388	581.083		314.71	81.1386	82.4959
309.48	125.217	127.619		303.67	305.706	316.099		314.45	580.032	580.904		314.91	81.1182	82.4903
309.68	125.196	127.78		303.88	305.652	315.918		314.57	579.945	580.743		315.13	81.0959	82.5156
309.9	125.173	127.961		304.08	305.6	315.865		314.77	579.799	580.559		315.33	81.0755	82.5318
310.1	125.152	128.118		304.28	305.548	315.907		314.97	579.654	580.382		315.55	81.0532	82.5059
310.31	125.129	128.203		304.49	305.494	316.06		315.15	579.523	580.163		315.77	81.0309	82.5288
310.51	125.108	128.217		304.67	305.447	316.228		315.35	579.378	579.936		315.97	81.0105	82.5472
310.73	125.085	128.17		304.88	305.393	316.417		315.55	579.233	579.687		316.18	80.9892	82.5285
310.95	125.061	128.056		305.08	305.341	316.671		315.75	579.088	579.464		316.38	80.9689	82.4943
311.13	125.042	127.902		305.28	305.289	316.991		315.95	578.943	579.281		316.6	80.9466	82.4682
311.35	125.019	127.7		305.49	305.234	317.301		316.15	578.798	579.051		316.81	80.9253	82.4258
311.56	124.996	127.395		305.67	305.188	317.624		316.34	578.66	578.769		317.01	80.905	82.3594
311.77	124.974	126.953		305.88	305.133	317.901		316.54	578.515	578.502		317.23	80.8827	82.3077
311.98	124.952	126.458		306.08	305.081	318.136		316.74	578.37	578.191		317.45	80.8604	82.3208
312.18	124.931	125.938		306.28	305.03	318.308		316.94	578.225	577.837		317.65	80.8402	82.3907
312.38	124.909	125.393		306.49	304.975	318.396		317.14	578.08	577.488		317.85	80.8199	82.4138
312.6	124.886	125.002		306.67	304.929	318.396		317.34	577.935	577.104		318.07	80.7976	82.442
312.81	124.864	124.696		306.88	304.874	318.248		317.54	577.79	576.709		318.28	80.7764	82.4682
313.02	124.842	124.475		307.08	304.822	317.917		317.74	577.646	576.343		318.49	80.7551	82.4714
313.23	124.819	124.304		307.3	304.766	317.416		317.92	577.515	575.984		318.7	80.7339	82.4354
313.43	124.798	124.245		307.49	304.716	316.977		318.12	577.37	575.646		318.92	80.7116	82.411
313.63	124.777	124.306		307.69	304.665	316.514		318.32	577.226	575.332		319.12	80.6914	82.3835
313.85	124.754	124.459		307.89	304.613	316.099		318.52	577.081	575		319.33	80.6702	82.3603
314.06	124.731	124.711		308.1	304.559	315.733		318.72	576.937	574.739		319.55	80.6479	82.3126
314.26	124.71	125.011		308.28	304.512	315.423		318.92	576.792	574.515		319.75	80.6277	82.2199
314.48	124.687	125.412		308.49	304.458	315.176		319.1	576.662	574.324		319.97	80.6055	82.1662
314.68	124.666	125.734		308.69	304.406	314.99		319.3	576.517	574.189		320.17	80.5853	82.11
314.9	124.642	126.066		308.89	304.354	314.913		319.5	576.373	574.111		320.39	80.5631	82.069
315.1	124.621	126.37		309.1	304.3	315.003		319.7	576.228	574.03		320.6	80.5419	82.0926
315.31	124.599	126.632		309.28	304.254	315.202		319.9	576.084	573.886		320.8	80.5217	82.1702
315.51	124.578	126.848		309.49	304.199	315.341		320.1	575.94	573.763		321.02	80.4995	82.2091
315.73	124.555	127.024		309.69	304.148	315.508		320.29	575.803	573.673		321.23	80.4783	82.2565
315.93	124.533	127.168		309.89	304.096	315.716		320.49	575.658	573.616		321.43	80.4582	82.257
316.15	124.51	127.229		310.1	304.042	315.946		320.69	575.514	573.552		321.65	80.436	82.2306
316.34	124.49	127.162		310.3	303.99	316.17		320.89	575.37	573.513		321.85	80.4158	82.2105
316.56	124.467	126.985		310.5	303.938	316.328		321.09	575.226	573.45		322.07	80.3936	82.1776
316.76	124.446	126.746		310.69	303.889	316.408		321.29	575.081	573.348		322.27	80.3735	82.1514
316.98	124.422	126.376		310.89	303.838	316.377		321.49	574.937	573.195		322.49	80.3513	82.1183
317.18	124.401	126.022		311.1	303.784	316.267		321.67	574.808	572.982		322.69	80.3312	82.0676
317.38	124.38	125.721		311.3	303.732	316.053		321.87	574.664	572.759		322.9	80.3101	82.0272
317.59	124.358	125.446		311.5	303.68	315.804		322.07	574.52	572.508		323.12	80.2879	82.0069
317.81	124.335	125.232		311.69	303.631	315.384		322.27	574.376	572.215		323.33	80.2668	81.9834
318.01	124.314	125.085		311.89	303.58	314.775		322.47	574.232	571.901		323.54	80.2457	81.9943
318.23	124.29	125.028		312.1	303.526	314.083		322.67	574.088	571.563		323.75	80.2246	81.9752
318.43	124.269	125.071		312.3	303.474	313.323		322.86	573.951	571.184		323.95	80.2045	81.9439
318.63	124.248	125.216		312.5	303.423	312.589		323.06	573.807	570.821		324.17	80.1824	81.9462
318.85	124.225	125.451		312.69	303.374	311.973		323.26	573.664	570.497		324.37	80.1623	81.9625
319.07	124.202	125.829		312.89	303.322	311.49		323.46	573.52	570.208		324.59	80.1402	82.0133
319.28	124.18	126.252		313.1	303.268	311.045		323.66	573.376	569.936		324.81	80.1181	82.0323
319.48	124.159	126.707		313.3	303.217	310.609		323.84	573.247	569.673		325	80.099	81.9971
319.68	124.138	127.11		313.5	303.165	310.253		324.04	573.103	569.44		325.22	80.0769	81.944
319.88	124.116	127.411		313.69	303.116	310.085		324.24	572.959	569.217		325.44	80.0549	81.9241
320.1	124.093	127.602		313.89	303.065	310.079		324.44	572.816	569.023		325.64	80.0348	81.9131
320.31	124.071	127.667		314.1	303.011	310.119		324.64	572.672	568.846		325.85	80.0137	81.9548
320.51	124.05	127.633		314.3	302.959	310.251		324.84	572.529	568.679		326.07	79.9917	82.0271
320.71	124.029	127.479		314.49	302.91	310.444		325.02	572.4	568.499		326.27	79.9716	82.0127
320.93	124.006	127.239		314.69	302.859	310.683		325.22	572.256	568.331		326.49	79.9496	81.9782
321.13	123.985	126.858		314.89	302.807	310.935		325.42	572.113	568.196		326.69	79.9296	81.9144
321.35	123.962	126.331		315.1	302.753	311.248		325.62	571.969	568.103		326.91	79.9075	81.8742
321.56	123.939	125.636		315.28	302.707	311.544		325.81	571.833	568.061		327.11	79.8875	81.8514
321.76	123.918	124.906		315.49	302.653	311.757		326.01	571.69	568.002		327.32	79.8665	81.8207
321.98	123.895	124.213		315.69	302.602	311.849		326.21	571.547	567.941		327.54	79.8445	81.8014
322.18	123.874	123.577		315.89	302.55	311.868		326.41	571.404	567.819		327.74	79.8245	81.7486
322.4	123.851	123.027		316.1	302.496	311.854		326.59	571.275	567.634		327.95	79.8034	81.6705
322.6	123.83	122.61		316.28	302.45	311.738		326.8	571.124	567.433		328.18	79.7805	81.5678
322.81	123.808	122.298		316.49	302.396	311.463		327	570.981	567.219		328.38	79.7605	81.4737
323.01	123.787	122.027		316.69	302.345	311.09		327.2	570.838	566.966		328.59	79.7395	81.3751
323.23	123.764	121.86		316.89	302.294	310.564		327.4	570.695	566.618		328.79	79.7195	81.2591
323.43	123.743	121.799		317.1	302.24	309.937		327.6	570.552	566.242		329.01	79.6975	81.0941
323.64	123.721	121.842		317.28	302.194	309.384		327.78	570.423	565.84		329.23	79.6755	80.9408
323.84	123.7	121.936		317.49	302.14	308.949		327.98	570.28	565.45		329.42	79.6566	80.7981
324.06	123.677	122.14		317.69	302.088	308.585		328.18	570.138	565.04		329.64	79.6346	80.646
324.26	123.656	122.409		317.89	302.037	308.258		328.38	569.995	564.658		329.86	79.6127	80.4927
324.48	123.633	122.712		318.1	301.983	308		328.58	569.852	564.338		330.06	79.5927	80.3269
324.67	123.613	122.984		318.28	301.937	307.802		328.78	569.709	564.051		330.28	79.5708	80.1476
324.89	123.589	123.221		318.49	301.883	307.689		328.98	569.566	563.754		330.48	79.5508	79.961
325.09	123.568	123.431		318.69	301.832	307.634		329.17	569.431	563.463		330.69	79.5299	79.818
325.31	123.545	123.634		318.88	301.783	307.705		329.37	569.288	563.243		330.89	79.51	79.6456
325.51	123.524	123.828		319.08	301.732	307.85		329.57	569.145	563.002		331.11	79.4881	79.4967
325.71	123.503	123.969		319.28	301.681	307.971		329.77	569.003	562.74		331.33	79.4661	79.3528
325.92	123.481	124.072		319.49	301.627	308.169		329.97	568.86	562.442		331.53	79.4462	79.2172
326.14	123.458	124.01		319.69	301.576	308.436		330.15	568.732	562.159		331.74	79.4253	79.1044
326.34	123.437	123.758		319.88	301.527	308.709		330.35	568.589	561.851		331.96	79.4034	79.0355
326.54	123.416	123.443		320.08	301.476	308.892		330.55	568.447	561.533		332.18	79.3815	79.0177
326.74	123.395	123.123		320.28	301.425	309.01		330.75	568.304	561.19		332.38	79.3617	78.9863
326.95	123.373	122.854		320.49	301.371	309.08		330.95	568.162	560.813		332.6	79.3398	79.0043
327.17	123.35	122.627		320.69	301.32	309.085		331.15	568.02	560.416		332.81	79.3189	79.0337
327.39	123.327	122.463		320.89	301.269	308.936		331.35	567.877	560.008		333.03	79.297	79.0851
327.59	123.306	122.341		321.1	301.215	308.697		331.53	567.749	559.598		333.23	79.2772	79.1384
327.79	123.285	122.305		321.28	301.169	308.374		331.73	567.607	559.172		333.44	79.2563	79.1554
327.99	123.265	122.333		321.49	301.115	307.842		331.93	567.465	558.751		333.66	79.2345	79.1742
328.21	123.242	122.49		321.69	301.064	307.103		332.13	567.322	558.357		333.86	79.2146	79.1598
328.43	123.219	122.801		321.89	301.013	306.323		332.33	567.18	558.01		334.08	79.1928	79.1118
328.64	123.197	123.142		322.08	300.964	305.613		332.52	567.045	557.658		334.28	79.1729	79.0309
328.84	123.176	123.576		322.28	300.913	304.957		332.72	566.903	557.321		334.51	79.1501	78.9796
329.04	123.155	123.993		322.49	300.859	304.409		332.92	566.761	557.056		334.73	79.1283	78.9067
329.25	123.133	124.494		322.69	300.808	303.932		333.12	566.619	556.801		334.93	79.1085	78.8493
329.46	123.111	124.909		322.89	300.757	303.595		333.3	566.491	556.579		335.14	79.0876	78.83
329.67	123.089	125.296		323.08	300.709	303.329		333.5	566.349	556.394		335.34	79.0678	78.8651
329.87	123.068	125.577		323.28	300.658	303.144		333.71	566.2	556.261		335.56	79.046	78.9178
330.09	123.045	125.799		323.49	300.604	303.11		333.9	566.065	556.096		335.78	79.0242	78.9625
330.29	123.024	125.955		323.71	300.548	303.153		334.11	565.916	555.945		335.98	79.0044	79.0013
330.51	123.001	126.038		323.91	300.497	303.243		334.31	565.775	555.761		336.2	78.9827	79.0225
330.71	122.98	126.06		324.1	300.448	303.355		334.49	565.647	555.611		336.4	78.9629	79.0253
330.93	122.957	125.89		324.3	300.397	303.545		334.69	565.505	555.491		336.61	78.9421	79.0031
331.14	122.935	125.561		324.5	300.346	303.8		334.89	565.364	555.363		336.83	78.9203	79.0308
331.34	122.914	125.061		324.71	300.293	304.027		335.09	565.222	555.284		337.03	78.9006	79.0168
331.56	122.891	124.527		324.91	300.242	304.234		335.29	565.08	555.268		337.25	78.8788	78.9684
331.76	122.871	124		325.1	300.193	304.429		335.49	564.939	555.241		337.46	78.858	78.8745
331.96	122.85	123.566		325.3	300.142	304.595		335.67	564.811	555.217		337.66	78.8383	78.7844
332.18	122.827	123.17		325.5	300.091	304.705		335.88	564.663	555.226		337.88	78.8166	78.7283
332.39	122.805	122.82		325.71	300.038	304.795		336.08	564.521	555.18		338.08	78.7968	78.7081
332.6	122.783	122.499		325.91	299.987	304.812		336.28	564.38	555.092		338.3	78.7751	78.702
332.81	122.761	122.225		326.11	299.936	304.722		336.48	564.238	554.91		338.52	78.7534	78.7531
333.01	122.74	122.029		326.3	299.888	304.463		336.68	564.097	554.656		338.73	78.7326	78.8412
333.21	122.719	121.972		326.5	299.837	304.03		336.86	563.97	554.361		338.93	78.7129	78.9079
333.43	122.696	121.995		326.71	299.783	303.542		337.06	563.828	554.02		339.15	78.6912	78.9873
333.65	122.673	122.049		326.91	299.732	303.072		337.26	563.687	553.656		339.36	78.6705	79.0738
333.85	122.653	122.137		327.1	299.684	302.676		337.46	563.546	553.273		339.56	78.6508	79.1285
334.06	122.631	122.181		327.3	299.633	302.352		337.66	563.405	552.877		339.79	78.6281	79.1667
334.26	122.61	122.249		327.5	299.582	302.102		337.86	563.263	552.51		339.99	78.6084	79.2185
334.48	122.587	122.267		327.71	299.529	301.906		338.06	563.122	552.188		340.2	78.5877	79.2662
334.68	122.566	122.232		327.89	299.483	301.775		338.26	562.981	551.927		340.42	78.5661	79.3158
334.9	122.543	122.218		328.1	299.43	301.755		338.46	562.84	551.742		340.62	78.5464	79.3374
335.11	122.521	122.187		328.3	299.379	301.879		338.66	562.699	551.601		340.83	78.5257	79.3731
335.31	122.501	122.112		328.5	299.328	302.115		338.86	562.558	551.482		341.05	78.5041	79.3827
335.51	122.48	122.018		328.71	299.274	302.374		339.06	562.417	551.4		341.25	78.4844	79.3451
335.73	122.457	121.783		328.89	299.229	302.704		339.25	562.283	551.309		341.47	78.4628	79.3234
335.93	122.436	121.366		329.1	299.175	303.07		339.44	562.149	551.208		341.69	78.4411	79.352
336.14	122.414	120.898		329.3	299.125	303.487		339.64	562.008	551.093		341.89	78.4215	79.3908
336.34	122.394	120.327		329.5	299.074	303.88		339.84	561.867	550.964		342.1	78.4009	79.4135
336.56	122.371	119.765		329.69	299.025	304.236		340.04	561.727	550.872		342.3	78.3812	79.3963
336.78	122.348	119.247		329.89	298.975	304.543		340.25	561.579	550.762		342.52	78.3596	79.3505
336.98	122.327	118.779		330.1	298.921	304.775		340.43	561.452	550.661		342.74	78.338	79.2905
337.18	122.306	118.402		330.3	298.871	304.936		340.63	561.312	550.573		342.94	78.3184	79.1524
337.39	122.284	118.079		330.5	298.82	305.013		340.83	561.171	550.497		343.15	78.2978	79.0089
337.61	122.262	117.771		330.69	298.772	305.012		341.03	561.03	550.353		343.37	78.2762	78.8679
337.81	122.241	117.651		330.89	298.721	304.857		341.23	560.89	550.176		343.57	78.2566	78.7198
338.01	122.22	117.671		331.1	298.668	304.524		341.42	560.756	549.96		343.79	78.235	78.554
338.21	122.199	117.776		331.3	298.617	303.985		341.62	560.616	549.721		343.99	78.2154	78.4125
338.42	122.178	118.014		331.49	298.569	303.349		341.82	560.475	549.48		344.21	78.1938	78.2488
338.64	122.155	118.337		331.69	298.518	302.648		342.02	560.335	549.173		344.41	78.1742	78.0708
338.86	122.132	118.724		331.89	298.467	301.996		342.22	560.194	548.865		344.62	78.1537	77.9227
339.06	122.111	119.094		332.1	298.414	301.414		342.4	560.068	548.506		344.84	78.1321	77.7728
339.26	122.09	119.383		332.29	298.366	300.895		342.6	559.928	548.148		345.05	78.1116	77.6683
339.46	122.07	119.617		332.49	298.315	300.424		342.8	559.787	547.796		345.25	78.092	77.5686
339.67	122.048	119.859		332.69	298.265	300.067		343	559.647	547.466		345.47	78.0705	77.4804
339.89	122.025	120.023		332.89	298.214	299.784		343.2	559.507	547.142		345.67	78.0509	77.4136
340.09	122.004	120.18		333.08	298.166	299.577		343.39	559.373	546.836		345.89	78.0294	77.3525
340.29	121.984	120.297		333.29	298.113	299.5		343.59	559.233	546.567		346.09	78.0098	77.28
340.5	121.962	120.308		333.49	298.062	299.479		343.79	559.093	546.275		346.31	77.9883	77.2192
340.72	121.939	120.213		333.69	298.011	299.495		343.99	558.953	546.019		346.51	77.9688	77.197
340.93	121.917	120.022		333.88	297.963	299.555		344.19	558.813	545.76		346.72	77.9483	77.2335
341.14	121.896	119.743		334.08	297.913	299.684		344.37	558.687	545.523		346.92	77.9287	77.2664
341.34	121.875	119.514		334.29	297.86	299.884		344.57	558.547	545.257		347.14	77.9072	77.308
341.54	121.854	119.357		334.49	297.809	300.021		344.77	558.407	545.039		347.36	77.8858	77.3381
341.76	121.832	119.288		334.69	297.758	300.092		344.97	558.267	544.807		347.56	77.8663	77.3758
341.97	121.81	119.295		334.88	297.71	300.13		345.17	558.127	544.661		347.77	77.8458	77.3855
342.18	121.788	119.327		335.08	297.66	300.112		345.37	557.987	544.463		347.99	77.8243	77.3693
342.37	121.768	119.426		335.29	297.607	300.054		345.57	557.847	544.24		348.19	77.8048	77.3392
342.59	121.746	119.565		335.49	297.556	299.972		345.77	557.708	544.034		348.41	77.7834	77.3051
342.79	121.725	119.762		335.68	297.508	299.827		345.95	557.582	543.793		348.61	77.7639	77.2939
343.01	121.702	120.042		335.88	297.458	299.565		346.15	557.442	543.516		348.83	77.7424	77.2273
343.22	121.681	120.388		336.08	297.407	299.121		346.35	557.302	543.204		349.04	77.722	77.1645
343.42	121.66	120.765		336.29	297.354	298.552		346.55	557.163	542.91		349.24	77.7025	77.0944
343.62	121.639	121.095		336.49	297.304	297.932		346.74	557.03	542.567		349.46	77.6811	77.0442
343.84	121.617	121.399		336.68	297.256	297.344		346.94	556.891	542.243		349.66	77.6616	76.9779
344.04	121.596	121.613		336.88	297.205	296.792		347.14	556.751	541.894		349.87	77.6412	76.9443
344.26	121.573	121.777		337.08	297.155	296.319		347.34	556.611	541.589		350.1	77.6188	76.9501
344.45	121.554	121.82		337.29	297.102	295.902		347.54	556.472	541.31		350.3	77.5994	76.961
344.67	121.531	121.834		337.49	297.051	295.537		347.74	556.333	541.033		350.51	77.5789	76.9649
344.87	121.51	121.808		337.68	297.003	295.295		347.92	556.207	540.782		350.73	77.5576	76.9514
345.09	121.487	121.665		337.88	296.953	295.132		348.12	556.068	540.591		350.94	77.5371	76.9327
345.29	121.467	121.436		338.08	296.902	295.069		348.32	555.928	540.426		351.14	77.5177	76.9071
345.5	121.445	121.065		338.29	296.85	295.037		348.52	555.789	540.29		351.36	77.4963	76.9374
345.7	121.425	120.561		338.47	296.804	295.098		348.72	555.65	540.23		351.56	77.4769	76.9657
345.92	121.402	119.983		338.68	296.751	295.261		348.92	555.511	540.131		351.77	77.4565	77.0467
346.12	121.381	119.43		338.88	296.701	295.445		349.13	555.364	540.072		352	77.4342	77.1275
346.34	121.359	118.862		339.08	296.65	295.688		349.31	555.239	540.003		352.2	77.4148	77.2205
346.53	121.339	118.417		339.29	296.598	295.926		349.51	555.1	539.996		352.41	77.3944	77.3076
346.75	121.316	118.027		339.49	296.547	296.155		349.71	554.961	540.019		352.61	77.375	77.3894
346.95	121.296	117.69		339.69	296.497	296.315		349.91	554.822	540.072		352.83	77.3537	77.4224
347.17	121.273	117.462		339.9	296.444	296.377		350.11	554.683	540.144		353.04	77.3334	77.4457
347.37	121.252	117.361		340.1	296.394	296.392		350.3	554.551	540.196		353.24	77.314	77.4672
347.58	121.231	117.347		340.3	296.343	296.365		350.5	554.412	540.176		353.46	77.2927	77.4737
347.79	121.209	117.481		340.51	296.29	296.239		350.7	554.273	540.089		353.68	77.2714	77.488
348	121.188	117.684		340.69	296.245	295.958		350.9	554.134	540.017		353.88	77.252	77.4869
348.22	121.165	117.954		340.9	296.192	295.62		351.1	553.995	539.855		354.1	77.2307	77.4401
348.42	121.144	118.267		341.1	296.142	295.119		351.28	553.87	539.657		354.3	77.2114	77.3349
348.62	121.124	118.623		341.3	296.092	294.56		351.48	553.731	539.406		354.51	77.191	77.2348
348.83	121.102	118.936		341.51	296.039	294.052		351.68	553.593	539.157		354.73	77.1698	77.1279
349.04	121.081	119.195		341.69	295.994	293.647		351.88	553.454	538.901		354.93	77.1504	77.0449
349.25	121.059	119.389		341.9	295.941	293.337		352.08	553.315	538.657		355.15	77.1292	76.9533
349.47	121.036	119.55		342.1	295.891	293.114		352.28	553.176	538.364		355.36	77.1089	76.8337
349.65	121.018	119.685		342.3	295.84	292.961		352.48	553.038	538.117		355.56	77.0895	76.6833
349.87	120.995	119.715		342.51	295.788	292.906		352.68	552.899	537.878		355.78	77.0683	76.5168
350.08	120.974	119.639		342.69	295.742	292.945		352.86	552.775	537.624		356	77.047	76.3561
350.29	120.952	119.401		342.9	295.69	293.018		353.06	552.636	537.382		356.2	77.0277	76.2308
350.51	120.93	119.034		343.1	295.639	293.298		353.26	552.497	537.151		356.4	77.0084	76.1737
350.72	120.908	118.569		343.3	295.589	293.606		353.46	552.359	536.947		356.62	76.9872	76.1023
350.92	120.887	118.136		343.51	295.537	293.899		353.65	552.228	536.699		356.83	76.9669	76.0157
351.12	120.867	117.704		343.69	295.491	294.148		353.85	552.089	536.47		357.03	76.9477	75.9307
351.34	120.844	117.36		343.91	295.436	294.446		354.05	551.951	536.176		357.25	76.9265	75.865
351.56	120.822	117.013		344.11	295.386	294.749		354.25	551.812	535.895		357.45	76.9072	75.8185
351.75	120.802	116.716		344.32	295.333	295.024		354.43	551.688	535.604		357.66	76.8869	75.7628
351.97	120.78	116.454		344.52	295.283	295.215		354.63	551.55	535.371		357.88	76.8657	75.6524
352.17	120.759	116.281		344.72	295.233	295.383		354.83	551.412	535.148		358.08	76.8465	75.5439
352.39	120.737	116.282		344.93	295.18	295.482		355.03	551.273	534.954		358.3	76.8253	75.3585
352.59	120.716	116.361		345.13	295.13	295.381		355.23	551.135	534.769		358.5	76.806	75.1473
352.79	120.696	116.54		345.33	295.08	295.19		355.42	551.004	534.579		358.72	76.7849	74.9834
353	120.674	116.779		345.52	295.033	294.875		355.62	550.866	534.39		358.93	76.7647	74.8705
353.22	120.652	117.049		345.72	294.982	294.396		355.82	550.728	534.154		359.13	76.7454	74.7584
353.42	120.631	117.359		345.93	294.93	293.756		356.02	550.59	533.913		359.35	76.7243	74.6461
353.62	120.611	117.647		346.13	294.88	293.02		356.2	550.466	533.658		359.57	76.7031	74.5637
353.83	120.589	117.896		346.32	294.832	292.279		356.4	550.328	533.405		359.77	76.6839	74.547
354.03	120.569	118.112		346.52	294.782	291.593		356.6	550.19	533.117		359.98	76.6637	74.5841
354.25	120.546	118.264		346.72	294.732	290.957		356.8	550.052	532.822		360.18	76.6445	74.5968
354.45	120.526	118.386		346.93	294.679	290.368		356.99	549.921	532.541		360.4	76.6234	74.6421
354.67	120.503	118.42		347.12	294.632	289.933		357.19	549.783	532.277		360.6	76.6042	74.6842
354.87	120.483	118.294		347.32	294.582	289.608		357.39	549.645	532.024		360.82	76.5831	74.6336
355.08	120.461	118.052		347.52	294.532	289.379		357.59	549.508	531.755		361.04	76.562	74.5883
355.29	120.44	117.606		347.72	294.482	289.255		357.79	549.37	531.519		361.24	76.5428	74.5952
355.5	120.418	117.063		347.91	294.434	289.227		357.98	549.239	531.31		361.45	76.5226	74.6193
355.72	120.396	116.509		348.12	294.382	289.265		358.18	549.102	531.138		361.67	76.5015	74.6432
355.9	120.377	116.033		348.32	294.332	289.368		358.36	548.978	530.952		361.87	76.4824	74.6521
356.12	120.355	115.653		348.52	294.282	289.509		358.57	548.833	530.793		362.08	76.4622	74.6806
356.33	120.333	115.345		348.71	294.234	289.745		358.77	548.696	530.64		362.31	76.4402	74.7244
356.55	120.311	115.046		348.91	294.184	290.003		358.95	548.572	530.505		362.51	76.4211	74.7804
356.75	120.29	114.828		349.12	294.132	290.205		359.15	548.435	530.374		362.71	76.4019	74.8273
356.95	120.27	114.751		349.32	294.082	290.373		359.35	548.297	530.295		362.92	76.3818	74.9307
357.15	120.25	114.718		349.52	294.032	290.515		359.55	548.16	530.245		363.14	76.3607	74.9931
357.36	120.228	114.8		349.72	293.982	290.606		359.74	548.029	530.183		363.34	76.3416	74.9873
357.58	120.206	114.986		349.91	293.935	290.595		359.94	547.892	530.089		363.55	76.3215	74.9476
357.78	120.185	115.249		350.13	293.88	290.473		360.14	547.755	529.946		363.77	76.3005	74.9426
357.98	120.165	115.508		350.32	293.832	290.238		360.34	547.617	529.785		363.97	76.2814	74.9169
358.19	120.143	115.788		350.52	293.782	289.891		360.52	547.494	529.582		364.19	76.2603	74.8666
358.39	120.123	116.105		350.72	293.733	289.409		360.72	547.357	529.341		364.39	76.2412	74.8022
358.61	120.101	116.408		350.93	293.68	288.87		360.92	547.219	529.077		364.61	76.2202	74.7305
358.81	120.08	116.659		351.13	293.63	288.352		361.12	547.082	528.769		364.81	76.2011	74.6939
359.01	120.06	116.845		351.32	293.583	287.874		361.32	546.945	528.42		365.02	76.1811	74.6742
359.22	120.038	117.06		351.52	293.533	287.423		361.51	546.815	528.049		365.24	76.1601	74.6919
359.44	120.016	117.244		351.73	293.481	287.037		361.71	546.678	527.691		365.44	76.141	74.7155
359.65	119.995	117.345		351.93	293.431	286.776		361.91	546.541	527.387		365.66	76.12	74.7121
359.86	119.973	117.329		352.13	293.381	286.623		362.09	546.418	527.096		365.87	76.1	74.6928
360.05	119.954	117.136		352.32	293.334	286.571		362.29	546.281	526.825		366.09	76.079	74.7268
360.26	119.932	116.797		352.52	293.284	286.594		362.49	546.144	526.616		366.31	76.058	74.7336
360.47	119.911	116.334		352.73	293.232	286.684		362.69	546.007	526.455		366.51	76.039	74.7309
360.69	119.889	115.914		352.93	293.182	286.795		362.89	545.87	526.285		366.71	76.0199	74.7645
360.89	119.868	115.557		353.13	293.132	286.933		363.09	545.733	526.162		366.93	75.9989	74.7815
361.09	119.848	115.282		353.32	293.085	287.101		363.28	545.603	526.036		367.14	75.9789	74.8021
361.3	119.827	115.066		353.52	293.035	287.374		363.48	545.467	525.875		367.34	75.9599	74.8147
361.51	119.805	114.938		353.73	292.983	287.705		363.68	545.33	525.71		367.56	75.939	74.8578
361.72	119.784	114.826		353.93	292.933	287.989		363.88	545.193	525.567		367.76	75.9199	74.9377
361.94	119.761	114.851		354.12	292.886	288.242		364.08	545.057	525.463		367.98	75.899	75.004
362.14	119.741	115.059		354.32	292.836	288.428		364.26	544.934	525.398		368.18	75.88	74.9756
362.33	119.722	115.327		354.52	292.786	288.565		364.46	544.797	525.351		368.39	75.86	74.9512
362.55	119.699	115.754		354.73	292.734	288.632		364.66	544.661	525.346		368.61	75.8391	74.9085
362.75	119.679	116.236		354.93	292.684	288.612		364.86	544.524	525.355		368.82	75.8192	74.853
362.97	119.657	116.694		355.12	292.637	288.463		365.05	544.395	525.293		369.01	75.8011	74.804
363.15	119.638	117.096		355.32	292.587	288.147		365.25	544.258	525.201		369.23	75.7802	74.6915
363.36	119.617	117.477		355.52	292.538	287.673		365.45	544.122	525.091		369.43	75.7612	74.534
363.58	119.595	117.782		355.73	292.485	287.087		365.65	543.985	524.938		369.65	75.7403	74.3565
363.8	119.572	118.044		355.91	292.441	286.522		365.85	543.849	524.749		369.86	75.7204	74.1468
364	119.552	118.233		356.12	292.389	286.026		366.05	543.713	524.48		370.08	75.6995	73.9789
364.2	119.532	118.35		356.32	292.339	285.535		366.25	543.577	524.225		370.28	75.6806	73.7987
364.41	119.51	118.416		356.52	292.289	285.112		366.43	543.454	523.919		370.49	75.6607	73.6345
364.62	119.489	118.415		356.73	292.237	284.728		366.63	543.318	523.576		370.72	75.6388	73.5295
364.83	119.468	118.242		356.91	292.193	284.45		366.83	543.182	523.268		370.92	75.6199	73.4656
365.05	119.446	117.915		357.12	292.14	284.296		367.03	543.046	523.003		371.13	75.6	73.4143
365.25	119.425	117.439		357.32	292.091	284.2		367.21	542.923	522.763		371.33	75.5811	73.373
365.45	119.405	116.942		357.52	292.041	284.216		367.41	542.787	522.579		371.55	75.5602	73.3618
365.66	119.384	116.46		357.71	291.994	284.306		367.61	542.651	522.457		371.76	75.5403	73.3536
365.87	119.362	115.971		357.91	291.945	284.38		367.81	542.515	522.361		371.96	75.5214	73.3767
366.08	119.341	115.566		358.12	291.892	284.526		368.01	542.379	522.329		372.18	75.5006	73.3768
366.28	119.321	115.193		358.32	291.843	284.757		368.2	542.25	522.251		372.39	75.4807	73.428
366.48	119.301	114.798		358.52	291.793	285.035		368.4	542.114	522.126		372.62	75.459	73.4936
366.71	119.277	114.417		358.71	291.746	285.296		368.6	541.978	521.989		372.82	75.4401	73.4999
366.92	119.256	114.102		358.91	291.697	285.518		368.8	541.842	521.81		373.02	75.4212	73.5179
367.12	119.236	113.931		359.12	291.645	285.611		369	541.707	521.658		373.23	75.4013	73.51
367.33	119.215	113.919		359.32	291.595	285.714		369.18	541.584	521.564		373.45	75.3805	73.5383
367.53	119.194	113.967		359.51	291.548	285.709		369.38	541.449	521.496		373.65	75.3616	73.5925
367.75	119.172	114.09		359.71	291.499	285.641		369.58	541.313	521.377		373.87	75.3409	73.659
367.95	119.152	114.327		359.91	291.449	285.472		369.78	541.177	521.236		374.08	75.321	73.7161
368.17	119.129	114.524		360.12	291.397	285.096		369.99	541.035	521.064		374.3	75.3003	73.7975
368.36	119.11	114.705		360.32	291.348	284.516		370.17	540.913	520.848		374.52	75.2795	73.832
368.56	119.09	114.833		360.51	291.301	283.829		370.37	540.777	520.581		374.74	75.2588	73.9019
368.78	119.068	114.928		360.71	291.251	283.11		370.57	540.642	520.35		374.94	75.2399	73.9356
368.98	119.048	114.965		360.91	291.202	282.469		370.77	540.506	520.115		375.15	75.2201	73.9104
369.2	119.025	114.956		361.12	291.15	281.958		370.97	540.371	519.84		375.35	75.2013	73.8529
369.41	119.004	114.866		361.3	291.105	281.554		371.17	540.236	519.528		375.57	75.1805	73.7607
369.61	118.984	114.662		361.51	291.053	281.298		371.35	540.114	519.196		375.78	75.1607	73.6835
369.83	118.962	114.329		361.71	291.004	281.049		371.55	539.978	518.875		375.98	75.1419	73.6227
370.03	118.941	113.885		361.91	290.954	280.895		371.75	539.843	518.583		376.2	75.1212	73.5344
370.23	118.921	113.467		362.12	290.903	280.872		371.95	539.708	518.302		376.42	75.1005	73.3606
370.44	118.9	113.083		362.3	290.858	280.98		372.15	539.572	518.039		376.62	75.0817	73.1798
370.64	118.88	112.811		362.51	290.806	281.182		372.36	539.431	517.889		376.84	75.061	72.9678
370.86	118.858	112.662		362.71	290.757	281.498		372.56	539.295	517.772		377.04	75.0422	72.7992
371.06	118.837	112.637		362.91	290.708	281.841		372.73	539.18	517.707		377.25	75.0224	72.6693
371.28	118.815	112.672		363.12	290.656	282.141		372.93	539.045	517.644		377.45	75.0036	72.5636
371.48	118.795	112.768		363.3	290.611	282.489		373.13	538.91	517.551		377.67	74.9829	72.4598
371.69	118.774	112.963		363.51	290.559	282.828		373.33	538.775	517.41		377.89	74.9623	72.3146
371.89	118.754	113.205		363.71	290.51	283.18		373.52	538.647	517.256		378.09	74.9435	72.1378
372.11	118.732	113.56		363.91	290.461	283.456		373.72	538.512	517.127		378.3	74.9238	71.9973
372.31	118.711	113.893		364.1	290.414	283.681		373.92	538.377	517.039		378.52	74.9031	71.8917
372.52	118.69	114.253		364.3	290.365	283.837		374.12	538.242	516.961		378.72	74.8843	71.8088
372.72	118.67	114.632		364.51	290.313	283.901		374.31	538.114	516.873		378.92	74.8656	71.7417
372.94	118.648	115.011		364.71	290.263	283.887		374.51	537.979	516.793		379.14	74.8449	71.6658
373.16	118.626	115.335		364.91	290.214	283.66		374.71	537.844	516.729		379.35	74.8253	71.564
373.36	118.606	115.644		365.1	290.167	283.298		374.91	537.71	516.686		379.55	74.8065	71.4341
373.56	118.585	115.861		365.3	290.118	282.714		375.11	537.575	516.611		379.77	74.7859	71.3292
373.77	118.564	116.024		365.51	290.066	282.046		375.29	537.454	515.868		379.99	74.7653	71.2559
373.98	118.543	116.16		365.71	290.017	281.342		375.49	537.319	515.748		380.19	74.7465	71.145
374.2	118.521	116.212		365.9	289.97	280.705		375.69	537.184	515.579		380.4	74.7269	71.0353
374.41	118.5	116.134		366.1	289.921	280.114		375.89	537.05	515.386		380.62	74.7063	70.9828
374.61	118.48	115.858		366.31	289.869	279.582		377.63	535.88	515.224		380.82	74.6875	71.007
374.81	118.46	115.471		366.51	289.82	279.07		377.68	535.846	515.06		381.04	74.667	71.0211
375.02	118.439	114.988		366.71	289.771	278.58		377.85	535.732	514.845		381.24	74.6482	71.0812
375.23	118.417	114.46		366.9	289.724	278.205		378.05	535.598	514.608		381.46	74.6277	71.1871
375.44	118.396	113.974		367.1	289.675	277.958		378.26	535.457	514.342		381.67	74.608	71.3152
375.64	118.376	113.574		367.31	289.623	277.902		378.46	535.323	514.036		381.87	74.5893	71.3966
375.84	118.356	113.244		367.51	289.574	277.878		378.64	535.202	513.71		382.09	74.5688	71.4598
376.06	118.334	113.013		367.71	289.525	277.945		378.84	535.068	513.459		382.3	74.5492	71.5587
376.27	118.313	112.824		367.9	289.478	278.128		379.04	534.934	513.215		382.5	74.5305	71.6552
376.48	118.292	112.698		368.1	289.429	278.376		379.24	534.8	512.988		382.73	74.509	71.685
376.69	118.271	112.713		368.3	289.38	278.657		379.44	534.666	512.739		382.93	74.4903	71.6392
376.89	118.251	112.78		368.51	289.328	278.948		379.64	534.532	512.443		383.14	74.4707	71.594
377.09	118.231	112.943		368.71	289.279	279.251		379.83	534.404	512.167		383.34	74.4521	71.4968
377.31	118.208	113.191		368.9	289.232	279.49		380.03	534.271	511.859		383.56	74.4315	71.4043
377.52	118.187	113.449		369.1	289.183	279.694		380.23	534.137	511.552		383.78	74.411	71.3321
377.72	118.167	113.671		369.3	289.134	279.805		380.43	534.003	511.231		383.98	74.3924	71.3339
377.92	118.147	113.871		369.51	289.083	279.869		380.63	533.869	510.955		384.19	74.3728	71.3128
378.14	118.125	113.984		369.71	289.034	279.781		380.83	533.735	510.636		384.39	74.3542	71.2693
378.36	118.103	114.018		369.9	288.987	279.553		381.03	533.601	510.314		384.61	74.3337	71.2478
378.56	118.083	113.985		370.1	288.938	279.249		381.23	533.468	509.984		384.81	74.315	71.2389
378.77	118.062	113.909		370.31	288.886	278.907		381.41	533.347	509.698		385.03	74.2946	71.2494
378.97	118.042	113.79		370.51	288.837	278.587		381.61	533.214	509.451		385.25	74.2741	71.2836
379.17	118.022	113.542		370.71	288.788	278.344		381.81	533.08	509.207		385.45	74.2555	71.3638
379.39	118	113.179		370.9	288.742	278.169		381.99	532.96	509.017		385.66	74.2359	71.4396
379.59	117.98	112.732		371.1	288.693	278.043		382.19	532.826	508.828		385.88	74.2155	71.4691
379.8	117.959	112.233		371.31	288.641	277.952		382.39	532.693	508.671		386.08	74.1969	71.4215
380	117.939	111.765		371.51	288.592	277.883		382.58	532.566	508.54		386.29	74.1773	71.3797
380.22	117.917	111.344		371.7	288.546	277.931		382.78	532.433	508.431		386.51	74.1569	71.3738
380.44	117.895	111.013		371.9	288.497	278.101		382.98	532.299	508.299		386.71	74.1383	71.3545
380.64	117.875	110.817		372.1	288.448	278.222		383.18	532.166	508.128		386.93	74.1179	71.3376
380.84	117.855	110.67		372.31	288.396	278.402		383.36	532.046	507.924		387.13	74.0993	71.339
381.05	117.834	110.551		372.49	288.352	278.549		383.56	531.912	507.759		387.35	74.0789	71.3173
381.27	117.812	110.492		372.7	288.301	278.751		383.76	531.779	507.626		387.55	74.0603	71.269
381.47	117.792	110.516		372.9	288.252	279.021		383.95	531.653	507.484		387.76	74.0408	71.2176
381.67	117.772	110.621		373.12	288.198	279.358		384.15	531.519	507.384		387.98	74.0204	71.1756
381.88	117.751	110.797		373.31	288.151	279.678		384.35	531.386	507.237		388.18	74.0019	71.1844
382.08	117.731	111.005		373.51	288.102	279.97		384.55	531.253	507.076		388.4	73.9815	71.1563
382.3	117.709	111.334		373.71	288.053	280.172		384.74	531.126	506.814		388.61	73.962	71.1236
382.52	117.687	111.726		373.91	288.005	280.265		384.93	531	506.578		388.81	73.9435	71.0832
382.72	117.667	112.137		374.12	287.953	280.34		385.13	530.867	506.345		389.03	73.9231	71.0184
382.92	117.647	112.519		374.32	287.904	280.239		385.33	530.734	506.143		389.23	73.9046	70.9169
383.13	117.626	112.9		374.52	287.855	279.971		385.52	530.608	505.895		389.45	73.8842	70.7553
383.33	117.606	113.284		374.71	287.809	279.523		385.72	530.475	505.652		389.67	73.8638	70.5862
383.55	117.584	113.702		374.91	287.76	278.902		385.92	530.342	505.405		389.87	73.8453	70.3891
383.75	117.564	114.044		375.12	287.709	278.161		386.1	530.222	505.133		390.08	73.8259	70.192
383.95	117.544	114.326		375.32	287.66	277.437		386.3	530.089	504.907		390.3	73.8055	70.092
384.16	117.523	114.484		375.51	287.613	276.797		386.5	529.956	504.703		390.5	73.787	70.1055
384.38	117.501	114.399		375.71	287.565	276.183		386.7	529.824	504.57		390.71	73.7676	70.1373
384.59	117.48	114.146		375.92	287.513	275.642		386.89	529.697	504.431		390.94	73.7464	70.1455
384.8	117.459	113.836		376.12	287.465	275.152		387.08	529.571	504.295		391.14	73.7279	70.1472
385	117.439	113.484		376.31	287.418	274.832		387.28	529.439	504.215		391.35	73.7085	70.1294
385.2	117.419	113.171		376.51	287.369	274.598		387.48	529.306	504.171		391.55	73.69	70.1415
385.42	117.397	112.89		376.71	287.321	274.468		387.68	529.173	504.107		391.77	73.6697	70.1527
385.63	117.376	112.614		376.92	287.269	274.433		387.86	529.054	504.055		391.98	73.6503	70.1709
385.84	117.355	112.383		377.12	287.221	274.483		388.06	528.921	504.019		392.19	73.6309	70.1874
386.03	117.336	112.175		377.31	287.174	274.515		388.26	528.789	503.969		392.4	73.6116	70.1076
386.24	117.315	112.024		377.51	287.125	274.573		388.45	528.663	503.934		392.62	73.5913	69.9375
386.45	117.294	112.027		377.71	287.077	274.68		388.65	528.53	503.875		392.82	73.5728	69.7597
386.66	117.274	112.132		377.92	287.025	274.849		388.85	528.398	503.87		393.04	73.5525	69.6094
386.88	117.252	112.259		378.12	286.977	275.024		389.04	528.272	503.754		393.24	73.5341	69.4723
387.08	117.232	112.453		378.31	286.93	275.128		389.24	528.14	503.607		393.46	73.5138	69.3773
387.28	117.212	112.678		378.51	286.882	275.202		389.44	528.007	503.395		393.67	73.4945	69.3048
387.5	117.19	112.89		378.71	286.833	275.2		390.1	527.571	503.156		393.87	73.4761	69.2622
387.7	117.17	113.033		378.92	286.782	275.118		390.22	527.492	502.862		394.09	73.4558	69.1949
387.91	117.149	113.096		379.12	286.733	274.941		390.42	527.359	502.605		394.29	73.4374	69.1498
388.11	117.129	113.144		379.31	286.687	274.792		390.62	527.227	502.326		394.5	73.4181	69.089
388.33	117.107	113.108		379.51	286.638	274.503		390.82	527.095	502.041		394.72	73.3979	68.9653
388.53	117.087	113.042		379.71	286.589	274.108		391	526.976	501.797		394.92	73.3795	68.8105
388.75	117.066	112.976		379.92	286.538	273.669		391.2	526.844	501.516		395.14	73.3592	68.6634
388.95	117.046	112.876		380.1	286.495	273.233		391.4	526.712	501.288		395.34	73.3409	68.5716
389.16	117.025	112.634		380.31	286.443	272.862		391.6	526.58	501.083		395.56	73.3206	68.5094
389.36	117.005	112.269		380.51	286.395	272.552		391.79	526.455	500.902		395.77	73.3013	68.4898
389.58	116.983	111.89		380.71	286.346	272.303		391.99	526.323	500.753		395.99	73.2811	68.4734
389.78	116.963	111.538		380.92	286.295	272.132		392.19	526.191	500.641		396.21	73.2609	68.4781
389.99	116.942	111.226		381.12	286.247	272.017		392.37	526.072	500.572		396.41	73.2426	68.4675
390.19	116.922	110.989		381.31	286.2	271.878		392.57	525.94	500.522		396.62	73.2233	68.5006
390.39	116.903	110.865		381.51	286.152	271.806		392.77	525.809	500.467		396.84	73.2031	68.6317
390.61	116.881	110.813		381.71	286.103	271.825		392.96	525.684	500.393		397.04	73.1848	68.8129
390.81	116.861	110.788		381.92	286.052	271.847		393.16	525.552	500.335		397.24	73.1664	68.9794
391.03	116.839	110.772		382.12	286.004	271.937		393.36	525.42	500.293		397.46	73.1463	69.0986
391.24	116.818	110.867		382.32	285.955	272.114		393.56	525.288	500.281		397.68	73.1261	69.2137
391.44	116.798	111.026		382.53	285.904	272.367		393.76	525.157	500.26		397.88	73.1078	69.2849
391.66	116.777	111.241		382.71	285.86	272.713		393.94	525.038	500.237		398.09	73.0885	69.3426
391.88	116.755	111.507		382.92	285.809	273.057		394.14	524.907	500.194		398.31	73.0684	69.4125
392.08	116.735	111.855		383.12	285.761	273.457		394.34	524.775	500.14		398.51	73.0501	69.4675
392.28	116.715	112.143		383.32	285.712	273.82		394.53	524.65	499.999		398.72	73.0309	69.4852
392.49	116.694	112.35		383.51	285.666	274.182		394.73	524.519	499.807		398.94	73.0107	69.4878
392.69	116.675	112.504		383.71	285.618	274.464		394.93	524.387	499.62		399.14	72.9924	69.4563
392.91	116.653	112.567		383.92	285.567	274.669		395.13	524.256	499.402		399.36	72.9723	69.3923
393.11	116.633	112.592		384.12	285.518	274.795		395.33	524.125	499.209		399.56	72.954	69.3283
393.31	116.613	112.539		384.32	285.47	274.703		395.53	523.993	499.013		399.78	72.9339	69.2121
393.53	116.591	112.429		384.53	285.419	274.468		395.71	523.875	498.813		399.99	72.9147	69.116
393.74	116.571	112.251		384.71	285.375	274.077		395.91	523.744	498.584		400.19	72.8965	69.0529
393.96	116.549	111.914		384.92	285.324	273.663		396.11	523.613	498.39		400.41	72.8764	68.9886
394.16	116.529	111.456		385.12	285.276	273.196		396.31	523.481	498.202		400.62	72.8572	68.9311
394.36	116.509	110.986		385.32	285.227	272.753		396.49	523.363	498.018		400.82	72.8389	68.854
394.56	116.489	110.478		385.51	285.181	272.375		396.69	523.232	497.854		401.05	72.8179	68.7285
394.77	116.469	110.024		385.71	285.133	272.096		396.89	523.101	497.698		401.25	72.7997	68.6004
394.99	116.447	109.582		385.92	285.082	271.897		397.09	522.97	497.606		401.46	72.7805	68.4772
395.19	116.427	109.144		386.12	285.034	271.763		397.29	522.839	497.508		401.66	72.7623	68.3855
395.41	116.405	108.797		386.32	284.985	271.737		397.48	522.714	497.356		401.88	72.7422	68.3481
395.61	116.386	108.485		386.51	284.939	271.809		397.69	522.577	497.223		402.09	72.7231	68.2829
395.83	116.364	108.21		386.71	284.891	271.99		397.88	522.452	497.118		402.29	72.7049	68.1841
396.05	116.342	107.985		386.92	284.84	272.182		398.08	522.321	497.034		402.51	72.6848	68.0784
396.25	116.322	107.879		387.12	284.792	272.478		398.28	522.191	496.969		402.73	72.6648	67.9928
396.46	116.302	107.832		387.32	284.743	272.839		398.48	522.06	496.997		402.93	72.6466	67.9858
396.66	116.282	107.937		387.53	284.693	273.244		398.67	521.935	496.999		403.15	72.6266	68.0327
396.86	116.262	108.116		387.71	284.649	273.621		398.87	521.805	496.985		403.35	72.6084	68.0666
397.08	116.24	108.362		387.92	284.598	273.905		399.07	521.674	496.9		403.56	72.5893	68.1286
397.28	116.221	108.657		388.12	284.55	274.124		399.27	521.543	496.737		403.76	72.5711	68.1989
397.49	116.2	108.915		388.32	284.502	274.241		399.45	521.426	496.538		403.98	72.5511	68.2157
397.71	116.178	109.163		388.51	284.456	274.3		399.65	521.295	496.263		404.2	72.5311	68.25
397.91	116.158	109.384		388.71	284.407	274.255		399.85	521.164	495.939		404.4	72.5129	68.2611
398.13	116.137	109.605		388.92	284.357	274.152		400.05	521.034	495.629		404.61	72.4938	68.2479
398.33	116.117	109.728		389.14	284.304	273.877		400.25	520.903	495.302		404.83	72.4738	68.2412
398.53	116.097	109.754		389.34	284.255	273.392		400.44	520.779	494.909		405.03	72.4557	68.2704
398.74	116.077	109.632		389.54	284.207	272.821		400.64	520.649	494.533		405.25	72.4357	68.3593
398.96	116.055	109.384		389.73	284.161	272.218		400.84	520.518	494.23		405.45	72.4175	68.5012
399.17	116.034	108.985		389.93	284.113	271.639		401.04	520.388	494.019		405.67	72.3976	68.632
399.38	116.014	108.613		390.14	284.062	271.133		401.24	520.257	493.81		405.87	72.3794	68.7036
399.58	115.994	108.308		390.34	284.014	270.675		401.44	520.127	493.614		406.08	72.3604	68.7642
399.78	115.974	108.038		390.54	283.966	270.257		401.64	519.997	493.506		406.28	72.3423	68.7677
400	115.952	107.801		390.73	283.92	269.896		401.84	519.866	493.463		406.5	72.3223	68.8015
400.21	115.932	107.613		390.93	283.872	269.574		402.02	519.749	493.403		406.71	72.3033	68.8713
400.42	115.911	107.557		391.14	283.821	269.287		402.22	519.619	493.32		406.91	72.2852	68.9333
400.63	115.89	107.592		391.34	283.773	269.131		402.42	519.488	493.233		407.13	72.2652	68.9615
400.83	115.871	107.695		391.53	283.727	269.004		402.62	519.358	493.11		407.35	72.2453	68.9148
401.03	115.851	107.844		391.73	283.679	268.921		402.82	519.228	493.002		407.55	72.2272	68.7833
401.25	115.829	108.061		391.93	283.631	268.911		403	519.111	492.899		407.75	72.2091	68.6808
401.46	115.809	108.331		392.14	283.58	268.918		403.2	518.981	492.85		407.97	72.1892	68.6295
401.66	115.789	108.637		392.34	283.532	269.002		403.4	518.851	492.801		408.18	72.1702	68.6007
401.88	115.768	108.979		392.53	283.486	269.109		403.6	518.721	492.741		408.38	72.1521	68.6488
402.08	115.748	109.294		392.73	283.438	269.251		403.79	518.597	492.657		408.6	72.1322	68.6843
402.3	115.726	109.569		392.93	283.39	269.379		403.99	518.467	492.535		408.82	72.1124	68.6927
402.5	115.707	109.746		393.14	283.339	269.501		404.19	518.338	492.402		409.02	72.0943	68.6731
402.71	115.686	109.842		393.34	283.291	269.54		404.39	518.208	492.228		409.23	72.0753	68.6264
402.91	115.666	109.93		393.53	283.246	269.548		404.59	518.078	492.046		409.45	72.0555	68.576
403.11	115.647	110.029		393.73	283.198	269.484		404.77	517.961	491.851		409.65	72.0374	68.5154
403.32	115.626	110.044		393.93	283.149	269.257		404.97	517.831	491.62		409.85	72.0193	68.4646
403.52	115.606	109.988		394.14	283.099	268.944		405.17	517.701	491.399		410.07	71.9995	68.4218
403.72	115.587	109.757		394.32	283.056	268.46		405.37	517.572	491.205		410.27	71.9814	68.3961
403.92	115.567	109.429		394.53	283.005	267.918		405.56	517.448	491.022		410.49	71.9616	68.3344
404.14	115.546	109.105		394.73	282.957	267.411		405.76	517.319	490.864		410.7	71.9427	68.2912
404.35	115.525	108.811		394.93	282.909	266.92		405.96	517.189	490.691		410.9	71.9246	68.2215
404.53	115.507	108.59		395.14	282.859	266.467		406.16	517.059	490.558		411.12	71.9048	68.189
404.74	115.487	108.43		395.34	282.811	266.106		406.34	516.943	490.428		411.32	71.8868	68.1526
404.96	115.465	108.247		395.53	282.765	265.809		406.55	516.807	490.362		411.53	71.8679	68.0955
405.16	115.445	108.072		395.73	282.717	265.583		406.75	516.677	490.347		411.76	71.8472	68.0527
405.36	115.426	107.957		395.93	282.669	265.424		406.95	516.548	490.359		411.96	71.8292	68.0058
405.57	115.405	107.859		396.14	282.619	265.351		407.15	516.418	490.331		412.16	71.8112	67.935
405.77	115.386	107.799		396.34	282.571	265.384		407.35	516.289	490.341		412.37	71.7923	67.8531
405.96	115.367	107.783		396.53	282.525	265.493		407.55	516.16	490.321		412.59	71.7725	67.7712
406.18	115.346	107.814		396.73	282.477	265.668		407.75	516.03	490.318		412.79	71.7545	67.6684
406.38	115.326	107.94		396.93	282.429	265.898		407.92	515.92	490.395		413	71.7356	67.5628
406.58	115.306	108.175		397.14	282.379	266.164		408.12	515.791	490.478		413.22	71.7158	67.4427
406.78	115.287	108.456		397.34	282.331	266.483		408.33	515.655	490.578		413.42	71.6979	67.3595
406.99	115.266	108.758		397.53	282.285	266.863		408.53	515.526	490.671		413.64	71.6781	67.2813
407.19	115.247	109.044		397.73	282.237	267.236		408.71	515.41	490.712		413.84	71.6601	67.217
407.39	115.227	109.268		397.93	282.189	267.556		408.91	515.281	490.687		414.06	71.6404	67.1331
407.6	115.207	109.471		398.14	282.139	267.876		409.11	515.152	490.582		414.26	71.6224	67.0347
407.8	115.187	109.684		398.34	282.091	268.114		409.31	515.022	490.367		414.47	71.6036	66.9196
408	115.167	109.857		398.53	282.046	268.259		409.5	514.9	490.108		414.67	71.5856	66.8403
408.22	115.146	109.985		398.73	281.998	268.307		409.7	514.771	489.835		414.89	71.5659	66.8597
408.43	115.125	109.936		398.93	281.95	268.194		409.9	514.642	489.467		415.11	71.5462	66.899
408.63	115.106	109.685		399.14	281.899	267.95		410.1	514.513	489.083		415.31	71.5283	66.9135
408.83	115.086	109.346		399.32	281.856	267.586		410.3	514.384	488.684		415.52	71.5094	66.8691
409.03	115.067	108.955		399.53	281.806	267.215		410.48	514.268	488.323		415.74	71.4897	66.8399
409.24	115.046	108.577		399.73	281.758	266.841		410.68	514.139	488.01		415.94	71.4718	66.8194
409.46	115.025	108.26		399.93	281.71	266.552		410.88	514.01	487.687		416.16	71.4521	66.7762
409.64	115.007	108.028		400.14	281.66	266.257		411.08	513.881	487.402		416.36	71.4342	66.7533
409.85	114.987	107.819		400.32	281.617	266.077		411.28	513.753	487.174		416.58	71.4145	66.7632
410.05	114.967	107.699		400.53	281.567	266.012		411.47	513.63	486.94		416.79	71.3957	66.7046
410.27	114.946	107.603		400.73	281.519	265.989		411.67	513.502	486.74		416.99	71.3778	66.5691
410.47	114.926	107.591		400.93	281.471	266.029		411.87	513.373	486.592		417.21	71.3582	66.4157
410.68	114.906	107.689		401.14	281.421	266.132		412.07	513.244	486.405		417.41	71.3403	66.3355
410.88	114.886	107.835		401.34	281.373	266.36		412.27	513.116	486.271		417.62	71.3215	66.31
411.08	114.867	108		401.53	281.328	266.602		412.45	513	486.145		417.84	71.3018	66.2655
411.3	114.845	108.216		401.73	281.28	266.841		412.65	512.871	486.033		418.04	71.284	66.2389
411.5	114.826	108.497		401.93	281.232	267.086		412.85	512.743	485.954		418.26	71.2643	66.2151
411.71	114.805	108.818		402.14	281.182	267.433		413.05	512.614	485.922		418.46	71.2465	66.1978
411.91	114.786	109.14		402.34	281.134	267.711		413.25	512.486	485.899		418.68	71.2268	66.1412
412.11	114.766	109.378		402.53	281.089	267.892		413.45	512.357	485.897		418.88	71.209	66.1464
412.33	114.745	109.548		402.73	281.041	268		413.65	512.229	485.865		419.09	71.1902	66.1138
412.54	114.724	109.623		402.93	280.994	268.086		413.83	512.114	485.817		419.31	71.1706	66.0785
412.74	114.705	109.627		403.14	280.943	268.116		414.03	511.985	485.776		419.51	71.1528	66.0586
412.93	114.686	109.578		403.34	280.896	268.064		414.23	511.857	485.703		419.73	71.1332	66.0854
413.14	114.666	109.429		403.53	280.85	267.933		414.43	511.729	485.582		419.94	71.1145	66.1765
413.35	114.645	109.189		403.73	280.803	267.701		414.63	511.6	485.428		420.14	71.0966	66.2681
413.55	114.626	108.844		403.93	280.755	267.383		414.83	511.472	485.246		420.37	71.0761	66.3673
413.75	114.606	108.367		404.14	280.705	266.962		415.01	511.357	485.081		420.57	71.0583	66.4446
413.96	114.586	107.864		404.34	280.657	266.553		415.22	511.222	484.913		420.78	71.0396	66.5075
414.16	114.567	107.429		404.53	280.612	266.176		415.42	511.094	484.77		420.98	71.0218	66.5476
414.36	114.547	107.081		404.73	280.564	265.873		415.61	510.972	484.645		421.2	71.0023	66.6137
414.58	114.526	106.832		404.93	280.517	265.577		415.81	510.844	484.55		421.41	70.9836	66.7147
414.77	114.507	106.67		405.14	280.467	265.352		416.01	510.716	484.456		421.61	70.9658	66.8018
414.97	114.488	106.542		405.34	280.419	265.169		416.21	510.588	484.43		421.83	70.9462	66.7875
415.18	114.467	106.459		405.54	280.371	265.013		416.41	510.46	484.412		422.03	70.9284	66.7284
415.38	114.448	106.451		405.75	280.321	264.882		416.6	510.339	484.426		422.24	70.9098	66.6499
415.6	114.427	106.569		405.93	280.279	264.827		416.81	510.205	484.407		422.47	70.8893	66.5886
415.8	114.407	106.733		406.14	280.229	264.799		417.01	510.077	484.343		422.67	70.8716	66.5326
415.99	114.389	106.926		406.34	280.181	264.833		417.21	509.949	484.271		422.88	70.8529	66.5199
416.19	114.369	107.125		406.54	280.133	264.956		417.41	509.821	484.215		423.08	70.8352	66.565
416.39	114.35	107.373		406.75	280.084	265.163		417.61	509.693	484.249		423.3	70.8157	66.6009
416.61	114.328	107.637		406.93	280.041	265.463		417.81	509.566	484.281		423.51	70.797	66.6541
416.82	114.308	107.884		407.14	279.991	265.806		418.03	509.425	484.271		423.71	70.7793	66.6653
417.02	114.289	108.106		407.34	279.943	266.169		418.24	509.291	484.238		423.93	70.7598	66.6742
417.21	114.27	108.322		407.54	279.896	266.504		418.45	509.157	484.196		424.13	70.742	66.6613
417.43	114.249	108.513		407.75	279.846	266.81		418.66	509.023	484.092		424.35	70.7225	66.6566
417.63	114.229	108.603		407.93	279.803	267.019		418.88	508.883	484.047		424.57	70.703	66.6506
417.83	114.21	108.676		408.14	279.753	267.159		419.12	508.73	483.971		424.77	70.6853	66.6868
418.04	114.19	108.705		408.34	279.706	267.179		419.32	508.602	483.873		424.98	70.6667	66.722
418.24	114.17	108.639		408.54	279.658	267.012		419.53	508.469	483.779		425.18	70.649	66.7298
418.44	114.151	108.424		408.73	279.613	266.679		419.75	508.328	483.62		425.4	70.6295	66.7349
418.65	114.13	108.139		408.93	279.565	266.222		419.96	508.195	483.499		425.62	70.6101	66.7106
418.85	114.111	107.796		409.14	279.516	265.705		420.16	508.067	483.413		425.82	70.5924	66.645
419.05	114.092	107.497		409.32	279.473	265.173		420.38	507.927	483.381		426.03	70.5738	66.6074
419.25	114.072	107.242		409.53	279.423	264.706		420.58	507.8	483.335		426.25	70.5543	66.5976
419.46	114.052	107.028		409.73	279.376	264.322		420.8	507.66	483.291		426.45	70.5367	66.5629
419.68	114.031	106.863		409.93	279.328	264.03		421	507.533	483.256		426.67	70.5172	66.5089
419.88	114.011	106.729		410.14	279.278	263.827		421.23	507.387	483.259		426.87	70.4995	66.3984
420.08	113.992	106.689		410.34	279.231	263.62		421.45	507.247	483.282		427.09	70.4801	66.2885
420.29	113.972	106.713		410.54	279.184	263.553		421.66	507.113	483.264		427.3	70.4616	66.1767
420.49	113.952	106.829		410.73	279.138	263.57		421.86	506.986	483.234		427.5	70.4439	65.9945
420.69	113.933	107.036		410.93	279.091	263.631		422.08	506.846	483.133		427.72	70.4245	65.8405
420.9	113.913	107.337		411.14	279.041	263.686		422.3	506.707	483.044		427.93	70.406	65.7413
421.1	113.893	107.665		411.34	278.994	263.787		422.5	506.58	482.995		428.13	70.3883	65.6369
421.3	113.874	108.031		411.53	278.949	263.964		422.72	506.44	482.921		428.35	70.3689	65.5004
421.5	113.855	108.354		411.73	278.902	264.161		422.93	506.307	482.867		428.57	70.3495	65.405
421.72	113.833	108.611		411.93	278.854	264.404		423.13	506.18	482.799		428.77	70.3319	65.2951
421.93	113.813	108.812		412.14	278.804	264.621		423.35	506.04	482.707		428.97	70.3143	65.2296
422.13	113.794	108.917		412.34	278.757	264.827		423.57	505.901	482.578		429.19	70.2949	65.2176
422.32	113.775	108.912		412.53	278.712	264.99		423.78	505.768	482.405		429.4	70.2764	65.2158
422.52	113.756	108.835		412.73	278.665	265.11		424	505.628	482.213		429.62	70.257	65.2671
422.74	113.735	108.681		412.93	278.617	265.16		424.22	505.489	482.007		429.82	70.2394	65.3184
422.94	113.715	108.408		413.14	278.568	265.126		424.42	505.362	481.72		430.04	70.22	65.3757
423.15	113.695	108.042		413.34	278.52	264.991		424.64	505.223	481.372		430.24	70.2025	65.4568
423.35	113.676	107.6		413.54	278.473	264.702		424.87	505.077	481.059		430.45	70.184	65.5771
423.55	113.657	107.149		413.75	278.423	264.327		425.1	504.932	480.781		430.65	70.1664	65.6501
423.76	113.636	106.741		413.93	278.381	263.82		425.34	504.78	480.49		430.87	70.1471	65.7431
423.96	113.617	106.406		414.14	278.331	263.354		425.57	504.635	480.199		431.07	70.1295	65.8406
424.16	113.598	106.123		414.34	278.284	262.924		425.78	504.502	479.943		431.29	70.1101	65.9207
424.36	113.578	105.868		414.54	278.237	262.608		425.98	504.375	479.727		431.51	70.0908	65.9398
424.57	113.558	105.674		414.75	278.187	262.379		426.22	504.224	479.549		431.71	70.0733	65.9528
424.77	113.539	105.557		414.93	278.145	262.199		426.44	504.085	479.413		431.92	70.0548	65.9924
424.99	113.518	105.469		415.14	278.095	262.112		426.64	503.958	479.302		432.14	70.0355	66.0094
425.18	113.499	105.432		415.34	278.048	262.088		426.85	503.826	479.159		432.35	70.0171	65.9879
425.38	113.48	105.481		415.54	278.001	262.153		427.05	503.7	478.967		432.56	69.9986	65.9664
425.6	113.459	105.572		415.75	277.951	262.27		427.27	503.561	478.739		432.78	69.9794	66.0213
425.8	113.44	105.76		415.93	277.909	262.467		427.48	503.428	478.524		432.98	69.9618	66.0654
426.01	113.419	106.012		416.14	277.859	262.707		427.72	503.277	478.314		433.19	69.9434	66.0935
426.21	113.4	106.346		416.34	277.812	262.997		427.92	503.151	478.084		433.39	69.9259	66.0671
426.41	113.381	106.724		416.53	277.767	263.3		428.14	503.012	477.866		433.61	69.9066	66.0267
426.61	113.362	107.045		416.73	277.72	263.625		428.34	502.886	477.63		433.82	69.8882	66.007
426.83	113.34	107.281		416.94	277.67	263.912		428.56	502.747	477.365		434.02	69.8707	66.0247
427.04	113.32	107.502		417.14	277.623	264.173		428.79	502.602	477.072		434.24	69.8514	66.134
427.24	113.301	107.693		417.34	277.576	264.408		429.01	502.464	476.863		434.46	69.8322	66.3043
427.43	113.283	107.8		417.53	277.531	264.585		429.23	502.325	476.722		434.66	69.8147	66.4776
427.63	113.263	107.811		417.73	277.484	264.679		429.44	502.193	476.586		434.88	69.7954	66.5997
427.85	113.242	107.666		417.94	277.435	264.68		429.66	502.055	476.452		435.08	69.778	66.7238
428.05	113.223	107.424		418.14	277.387	264.566		429.87	501.923	476.367		435.29	69.7596	66.8581
428.26	113.203	107.059		418.34	277.34	264.26		430.09	501.784	476.356		435.51	69.7404	67.0212
428.46	113.184	106.682		418.53	277.296	263.829		430.33	501.633	476.367		435.73	69.7211	67.1887
428.65	113.165	106.375		418.73	277.248	263.306		430.56	501.489	476.376		435.93	69.7037	67.3769
428.87	113.144	106.173		418.94	277.199	262.762		430.76	501.363	476.389		436.14	69.6853	67.4889
429.07	113.125	106.072		419.14	277.152	262.184		430.97	501.231	476.446		436.36	69.6661	67.5206
429.27	113.106	105.993		419.34	277.105	261.661		431.19	501.093	476.452		436.56	69.6487	67.5109
429.47	113.087	105.985		419.54	277.058	261.232		431.41	500.955	476.435		436.78	69.6295	67.4946
429.68	113.066	106.053		419.73	277.013	260.831		431.61	500.829	476.456		436.98	69.612	67.5121
429.88	113.047	106.191		419.94	276.964	260.489		431.83	500.691	476.518		437.2	69.5928	67.501
430.1	113.026	106.42		420.14	276.917	260.217		432.03	500.566	476.599		437.41	69.5745	67.476
430.29	113.008	106.782		420.34	276.87	260.07		432.25	500.428	476.636		437.61	69.5571	67.4667
430.49	112.989	107.144		420.53	276.825	260.029		432.46	500.296	476.669		437.83	69.5379	67.4657
430.69	112.97	107.599		420.73	276.778	260.037		432.66	500.171	476.715		438.03	69.5205	67.4593
430.9	112.949	108.025		420.94	276.729	260.114		432.88	500.033	476.743		438.24	69.5022	67.4437
431.12	112.928	108.465		421.14	276.682	260.297		433.08	499.908	476.743		438.46	69.483	67.3876
431.32	112.909	108.915		421.34	276.635	260.55		433.29	499.776	476.771		438.66	69.4656	67.2804
431.52	112.89	109.364		421.53	276.59	260.856		433.53	499.626	476.732		438.88	69.4465	67.1433
431.71	112.872	109.77		421.75	276.538	261.183		433.75	499.488	476.652		439.08	69.4291	67.0299
431.93	112.851	110.132		421.94	276.494	261.472		433.96	499.357	476.558		439.3	69.4099	66.9908
432.13	112.831	110.376		422.14	276.447	261.747		434.18	499.219	476.425		439.5	69.3925	66.9693
432.33	112.812	110.5		422.34	276.4	261.949		434.4	499.081	476.301		439.71	69.3743	66.9179
432.54	112.792	110.558		422.54	276.353	262.061		434.6	498.956	476.137		439.93	69.3551	66.8854
432.74	112.773	110.434		422.75	276.304	262.111		434.81	498.825	475.977		440.13	69.3378	66.8499
432.94	112.754	110.183		422.94	276.259	262.098		435.03	498.688	475.834		440.35	69.3187	66.8258
433.15	112.734	109.86		423.14	276.212	261.878		435.23	498.563	475.741		440.56	69.3004	66.8268
433.37	112.713	109.495		423.34	276.165	261.614		435.43	498.438	475.624		440.76	69.283	66.8503
433.57	112.694	109.128		423.55	276.116	261.21		435.65	498.3	475.549		440.98	69.2639	66.8862
433.77	112.674	108.801		423.73	276.074	260.78		435.88	498.157	475.527		441.18	69.2466	66.8671
433.98	112.654	108.556		423.94	276.025	260.407		436.1	498.019	475.472		441.4	69.2275	66.8007
434.19	112.634	108.371		424.14	275.978	260.037		436.31	497.888	475.358		441.6	69.2102	66.6849
434.4	112.614	108.221		424.34	275.931	259.724		436.51	497.764	475.23		441.82	69.1911	66.5873
434.62	112.593	108.134		424.53	275.886	259.462		436.74	497.62	475.202		442.03	69.1729	66.4734
434.8	112.576	108.1		424.73	275.839	259.265		436.97	497.477	475.2		442.23	69.1555	66.3522
435.02	112.555	108.104		424.94	275.79	259.156		437.18	497.346	475.227		442.45	69.1365	66.1932
435.23	112.535	108.176		425.14	275.743	259.091		437.38	497.221	475.23		442.65	69.1191	66.0176
435.44	112.515	108.34		425.34	275.697	259.049		437.6	497.084	475.223		442.86	69.101	65.8384
435.65	112.495	108.574		425.53	275.652	259.094		437.8	496.96	475.181		443.09	69.081	65.6692
435.85	112.476	108.788		425.73	275.605	259.158		438.04	496.81	475.114		443.29	69.0637	65.4957
436.05	112.456	108.97		425.94	275.556	259.247		438.27	496.667	474.974		443.5	69.0456	65.307
436.26	112.436	109.119		426.14	275.509	259.436		438.47	496.542	474.812		443.72	69.0265	65.1745
436.48	112.415	109.235		426.34	275.463	259.693		438.68	496.412	474.663		443.92	69.0092	65.0919
436.68	112.396	109.279		426.53	275.418	260.021		438.9	496.275	474.463		444.13	68.9911	65.0821
436.88	112.377	109.276		426.73	275.371	260.359		439.1	496.151	474.305		444.35	68.9721	65.0733
437.08	112.358	109.222		426.94	275.322	260.593		439.34	496.001	474.137		444.55	68.9548	65.0703
437.32	112.335	109.046		427.14	275.275	260.855		439.55	495.871	473.965		444.77	68.9358	65.097
437.52	112.316	108.756		427.34	275.229	261.08		439.78	495.728	473.841		444.99	68.9168	65.124
437.74	112.295	108.312		427.53	275.184	261.239		439.98	495.604	473.744		445.19	68.8995	65.1734
437.94	112.276	107.792		427.73	275.138	261.355		440.2	495.467	473.691		445.4	68.8814	65.2172
438.15	112.256	107.24		427.94	275.089	261.399		440.44	495.318	473.71		445.6	68.8641	65.2964
438.35	112.237	106.706		428.14	275.042	261.293		440.64	495.194	473.726		445.82	68.8451	65.335
438.57	112.216	106.195		428.34	274.995	261.098		440.85	495.064	473.741		446.03	68.827	65.3338
438.77	112.197	105.747		428.53	274.951	260.855		441.07	494.927	473.669		446.24	68.8089	65.2809
438.98	112.177	105.336		428.73	274.904	260.607		441.29	494.791	473.528		446.45	68.7908	65.2165
439.19	112.157	105.033		428.94	274.855	260.481		441.5	494.661	473.37		446.65	68.7736	65.1915
439.4	112.137	104.825		429.14	274.808	260.404		441.72	494.524	473.166		446.87	68.7546	65.1512
439.62	112.116	104.671		429.34	274.762	260.387		441.94	494.388	472.997		447.07	68.7374	65.1576
439.82	112.097	104.546		429.53	274.717	260.411		442.14	494.264	472.826		447.29	68.7184	65.1776
440.02	112.078	104.486		429.73	274.671	260.456		442.34	494.14	472.574		447.49	68.7012	65.2276
440.23	112.058	104.516		429.94	274.622	260.536		442.56	494.004	472.32		447.71	68.6823	65.2515
440.44	112.038	104.64		430.14	274.575	260.748		442.77	493.874	472.113		447.92	68.6642	65.2691
440.65	112.018	104.854		430.34	274.528	260.995		442.97	493.75	471.89		448.12	68.647	65.2449
440.85	111.999	105.114		430.55	274.479	261.245		443.2	493.608	471.678		448.34	68.6281	65.1638
441.05	111.98	105.46		430.74	274.435	261.556		443.42	493.472	471.496		448.54	68.6109	65.0212
441.27	111.959	105.793		430.94	274.389	261.777		443.64	493.336	471.295		448.75	68.5928	64.8872
441.48	111.939	106.131		431.14	274.342	262.041		443.87	493.194	471.144		448.97	68.5739	64.833
441.69	111.919	106.503		431.34	274.295	262.368		444.09	493.058	470.99		449.17	68.5567	64.7789
441.9	111.899	106.861		431.55	274.246	262.735		444.3	492.928	470.863		449.39	68.5378	64.705
442.1	111.88	107.183		431.73	274.205	263.037		444.52	492.792	470.783		449.59	68.5206	64.6196
442.3	111.861	107.431		431.94	274.156	263.26		444.76	492.644	470.687		449.81	68.5018	64.5309
442.52	111.84	107.509		432.14	274.109	263.352		444.99	492.502	470.596		450.01	68.4846	64.4424
442.73	111.82	107.484		432.34	274.063	263.348		445.19	492.379	470.529		450.22	68.4666	64.414
[truncated: 1,182 more rows]

## Sheet: Supplementary Fig. 5a
Cell01					Cell02					Cell07					Cell08					Cell09					Cell10					Cell11					Cell12					Cell10-2
TRACK_ID	POSITION_X	POSITION_Y	FRAME		TRACK_ID	POSITION_X	POSITION_Y	FRAME		TRACK_ID	POSITION_X	POSITION_Y	FRAME		TRACK_ID	POSITION_X	POSITION_Y	FRAME		TRACK_ID	POSITION_X	POSITION_Y	FRAME		TRACK_ID	POSITION_X	POSITION_Y	FRAME		TRACK_ID	POSITION_X	POSITION_Y	FRAME		TRACK_ID	POSITION_X	POSITION_Y	FRAME		TRACK_ID	POSITION_X	POSITION_Y	FRAME
3	157.9	41.65	0		2	149.05	182.759	0		1	136.394	204.669	0		0	159.464	173.845	0		2	238.648	166.269	0		0	115.296	219.743	0		0	75.695	138.354	0		1	116.073	171.837	0		0	48.299	69.844	2
3	158.061	41.306	1		2	149.461	182.654	1		1	139.51	202.951	1		0	158.342	174.214	1		2	237.495	167.366	1		0	115.602	220.536	1		0	76.888	140.705	1		1	116.132	173.226	1		0	46.801	70.538	3
3	158.171	41.377	2		2	149.005	182.963	2		1	139.018	203.252	2		0	158.572	173.874	2		2	237.538	167.488	2		0	115.605	220.148	2		0	76.78	140.842	2		1	114.56	170.351	2		0	45.866	70.91	4
3	158.157	41.378	3		2	148.802	182.404	3		1	139.087	202.859	3		0	158.283	173.836	3		2	237.833	168.8	3		0	115.498	220.069	3		0	77.285	140.096	3		1	117.197	168.61	3		0	48.68	70.902	5
3	159.052	41.517	4		2	148.187	182.122	4		1	138.031	203.434	4		0	158.6	173.53	4		2	238.377	170.914	4		0	115.586	220.423	4		0	77.189	140.627	4		1	118.78	166.538	4		0	47.504	71.795	6
3	159.283	41.438	5		2	149.078	182.913	5		1	138.428	202.847	5		0	159.846	174.371	5		2	237.844	167.988	5		0	116.031	220.562	5		0	77.294	140.142	5		1	118.193	167.136	5		0	44.093	71.88	7
3	159.023	41.345	6		2	148.512	181.78	6		1	138.864	202.799	6		0	159.062	174.111	6		2	239.156	167.223	6		0	115.71	220.251	6		0	77.864	139.983	6		1	118.595	167.001	6		0	41.817	73.573	8
3	158.5	41.424	7		2	149.362	182.254	7		1	138.994	203.561	7		0	159.868	174.214	7		2	239.871	167.278	7		0	115.609	220.713	7		0	77.619	139.901	7		1	118.553	166.11	7		0	42.76	74.639	9
3	159.23	41.445	8		2	148.291	182.079	8		1	138.968	203.215	8		0	158.643	175.019	8		2	238.502	167.851	8		0	115.124	220.537	8		0	77.751	139.678	8		1	120.489	167.34	8		0	40.909	74.788	11
3	159.365	40.904	9		2	148.119	181.582	9		1	139.071	204.005	9		0	158.84	174.439	9		2	237.894	168.028	9		0	115.323	221.024	9		0	77.092	140.084	9		1	119.758	167.449	9		0	41.922	73.996	12
3	158.7	41.206	10		2	148.402	181.171	10		1	139.429	204.698	10		0	157.841	175.323	10		2	238.517	167.83	10		0	114.964	221.14	10		0	77.692	140.525	10		1	119.561	167.29	10		0	41.896	74.848	14
3	158.989	41.478	11		2	148.017	182.103	11		1	139.309	203.478	11		0	157.936	174.664	11		2	238.936	167.149	11		1	146.411	62.096	0		0	77.645	140.919	11		1	120.284	167.041	11		0	43	76	15
3	158.906	41.29	12		2	148.694	182.503	12		1	139.166	204.428	12		0	157.738	174.723	12		2	239.721	166.273	12		1	145.872	61.559	1		0	77.775	141.595	12		1	120.041	167.654	12		0	40.774	75.575	16
3	159.445	41.656	13		2	148.231	183.052	13		1	139.375	204.102	13		0	158.24	175.256	13		2	237.983	168.511	13		1	146.124	61.321	2		0	79.297	141.699	13		1	119.869	167.505	13		0	41.72	74.923	17
3	158.468	41.228	14		2	148.426	181.822	14		1	138.84	204.208	14		0	158.842	174.915	14		2	238.112	168.423	14		1	145.229	61.498	3		6	197.589	138.781	0		1	120.418	167.476	14		0	42.68	73.12	18
3	159.095	41.24	15		2	148.534	182.619	15		1	138.679	204.463	15		0	158.656	175.451	15		2	238.97	167.131	15		1	145.175	61.21	4		6	196.398	139.027	1		1	120.386	167.615	15		0	40.641	73.901	19
3	159.165	41.361	16		2	148.561	181.816	16		1	139.021	203.88	16		0	158.775	175.009	16		2	239.944	166.224	16		1	146.079	61.592	5		6	197.031	139.34	2		1	121.142	167.706	16		0	41.006	74.827	20
3	158.824	41.586	17		2	148.372	181.614	17		1	139.44	204.957	17		0	158.662	175.487	17		2	238.848	168.305	17		1	146.581	61.626	6		6	196.769	139.105	3		1	120.431	167.486	17		0	42.086	74.531	21
3	158.81	41.183	18		2	148.529	182.523	18		1	139.13	205.141	18		0	158.151	175.185	18		2	238.874	166.371	18		1	146.345	61.269	7		6	196.838	138.983	4		1	120.325	167.809	18		0	41.831	74.758	22
3	159.13	41.679	19		2	148.486	181.97	19		1	139.055	204.591	19		0	159.223	175.128	19		2	237.412	167.033	19		1	145.346	60.879	8		6	196.757	139.004	5		1	120.4	167.337	19		0	42.378	75.202	23
3	158.528	41.602	20		2	148.941	181.882	20		1	139.969	204.003	20		0	159.011	174.562	20		2	239.054	165.201	20		1	144.46	60.892	9		6	197.244	138.765	6		1	120.649	167.793	20		0	41.71	76.473	24
3	158.538	41.411	21		2	148.575	181.914	21		1	140.224	203.547	21		0	159.132	175.651	21		2	238	167	21		1	145.697	61.376	10		6	197.378	138.53	7		1	119.867	167.8	21		0	42.43	75.246	25
3	158.327	41.349	22		2	148.79	181.841	22		1	139.953	202.998	22		0	159.678	175.745	22		2	240.817	168.336	23		1	145.984	60.901	11		6	197.009	139.777	8		1	120.269	167.799	22		0	41.841	70.673	26
3	158.052	41.355	23		2	148.318	182.284	23		1	140.004	203.214	23		0	159.145	175.943	23		2	238.239	168.525	24		1	146.692	61.112	12		6	196.909	139.159	9		1	118.579	167.682	23		0	44.968	69.855	27
3	158.49	41.494	24		2	148.895	182.519	24		1	140.124	203.207	24		0	159.788	175.253	24		2	237.88	170.19	25		1	147	62	13		6	196.471	139.079	10		1	117.335	164.852	24		0	46.069	69.82	28
3	159.076	41.351	25		2	148.592	182.478	25		1	140.294	202.522	25		0	159.449	175.519	25		2	236.994	170.542	26		1	146.644	61.977	14		6	196.955	139.054	11		1	120.216	168.262	25		0	46.921	72.994	29
3	158.936	41.006	26		2	148.939	182.361	26		1	140.074	202.844	26		0	155.671	175.285	26		2	238.228	170.958	27		1	146.022	61.732	15		6	196.475	139.594	12		1	121.768	165.23	26		0	43.456	72.406	30
3	157.43	40.636	27		2	149.199	182.931	27		1	139.522	202.761	27		0	155.571	173.568	27		2	238.225	168.244	28		1	146.585	62.503	16		6	196.617	139.16	13		1	124.147	166.541	27		0	41.763	72.751	31
3	158.195	41.397	28		2	149.21	183.119	28		1	139.143	202.228	28		1	186.837	173.888	0		2	238.834	166.314	29		1	146.593	62.26	17		6	196.607	138.785	14		2	131.854	171.831	0		0	44.702	73.129	32
4	163.406	41.436	0		2	149.91	183.169	29		1	139.95	202.359	29		1	187.25	176.233	1		2	239.128	165.788	31		1	146.428	62.179	18		6	196.584	139.185	15		2	133.704	173.66	1		0	45.097	70.492	33
4	163.322	41.237	1		2	149.57	183.201	30		1	140.137	202.554	30		1	186.014	176.656	2		2	238.852	165.309	32		1	145.724	60.939	19		6	196.843	139.354	16		2	132.415	171.786	2		0	44.798	70.214	34
4	163.519	41.389	2		2	149.359	182.906	31		1	139.966	202.987	31		1	186	177	3		2	236.83	168.075	33		1	146.1	61.702	20		6	196.497	139.387	17		2	130.214	172.826	3		0	43.706	71.479	35
4	163.768	41.973	3		2	149.05	183.834	32		1	139.808	203.525	32		1	186.707	178.376	4		2	237.932	167.396	34		1	145.985	61.864	21		6	196.84	139.052	18		2	128.673	172.574	4		0	45.327	71.773	36
4	162.818	41.38	4		2	148.73	184.07	33		1	140.245	203.483	33		1	185.724	175.85	5		2	239.399	166.337	35		1	146.243	62.194	22		6	196.924	139.247	19		2	130.348	171.005	5		0	43.468	71.127	37
4	162.18	41.285	5		2	148.625	183.679	34		1	140.306	202.697	34		1	187.375	178.84	6		2	239.946	165.934	36		1	145.895	62.095	23		6	195.931	139.033	20		2	133.019	173.653	6		0	41.75	71.215	38
4	162.815	41.265	6		2	149.301	183.168	35		1	139.719	203.651	35		1	186	178	7		2	238.626	165.914	37		1	146.104	61.865	24		6	196.743	138.494	21		2	130.354	172.548	7		0	43.982	69.878	39
4	164.324	42.288	7		2	149.32	182.955	36		1	140.052	202.754	36		1	185.204	177.083	8		2	240.005	165.384	38		1	145.943	61.463	25		6	195.93	138.234	22		2	131.773	172.883	8		0	43.27	71.938	40
4	166.151	42.387	8		2	149.188	182.671	37		1	139.619	203.662	37		1	186.051	177.208	9		2	238.249	166.853	40		1	145.686	61.29	26		6	196.89	138.19	23		2	130.79	172.022	9		0	42.89	70.558	41
4	165.648	42.279	9		2	149.556	182.743	38		1	139.814	204.077	38		1	185.602	175.614	10		2	237.305	169.274	41		1	146.084	61.525	27		6	196.941	138.775	24		2	131.473	172.271	10		0	47.094	72.161	42
4	163.717	41.254	10		2	149.463	182.702	39		1	139.995	203.673	39		1	185.662	176.862	11		2	239.804	166.246	42		1	145.774	60.941	28		6	197.281	138.715	25		2	133.18	172.495	11		0	46.972	70.15	43
4	164.499	41.541	12		2	149.115	182.363	40		1	139.651	203.257	40		1	186.053	178.386	12		2	237.212	168.369	43		1	145.664	61.549	29		6	196.753	139.297	26		2	131.618	170.257	12		0	45.36	70.225	44
4	165.769	41.305	13		2	148.794	182.093	41		1	138.295	202.641	41		1	186.066	177.795	13		2	238.09	167.101	44		1	146.795	62.082	30		6	197.328	139.159	27		2	132.608	169.888	13		0	45.055	70.265	45
4	161.807	41.271	14		2	148.308	182.726	42		1	139.514	202.919	42		1	182.655	176.58	14		2	239.675	165.457	45		1	145.866	61.57	31		6	197.214	138.855	28		2	128.041	171.555	14		0	44.556	72.186	46
4	162.879	41.342	15		2	148.728	182.915	43		1	139.202	202.986	43		1	185.007	177.711	15		2	238.892	166.062	46		1	145.861	61.723	32		6	196.868	138.49	29		2	127.386	171.781	15		0	45.303	71.082	47
5	166	42	2		2	148.525	182.471	44		1	138.741	202.751	44		2	214.453	174.01	0		2	238.071	167.454	47		1	145.544	62.597	33		6	196.758	138.414	30		2	129.782	171.122	16		0	44.794	71.056	48
5	167.458	42.476	3		2	149.295	182.646	45		1	138.615	202.85	45		2	214.743	174.173	1		2	237.588	167.054	48		1	145.857	62.259	34		6	196.597	139.16	31		2	130.608	171.846	18		0	45.815	69.856	49
5	167.286	42.948	4		2	148.635	182.754	46		1	137.654	203.586	46		2	215.053	173.368	2		2	237.992	168.938	49		1	145.091	61.368	35		6	196.871	139.637	32		2	128.73	173.078	19		0	43.343	71.352	50
5	170.933	45.065	5		2	148.9	182.637	47		1	137.403	203.147	47		2	214.475	171.714	3		2	239.011	168.002	50		1	146.112	61.54	36		6	196.504	140.185	33		2	131.102	176.547	20		0	46.239	71.261	51
5	170.782	45.315	6		2	148.76	181.855	48		1	137.876	202.997	48		2	214.879	173.591	4		2	237.649	167.687	51		1	145.773	61.723	37		6	196.744	139.791	34		2	132.936	178.252	21		0	45.026	70.901	52
5	171.223	45.577	7		2	148.411	181.972	49		1	138.251	203.178	49		2	214.491	173.814	5		2	238.72	166.827	52		1	145.635	61.386	38		6	196.189	139.021	35		2	132.289	177.997	22		0	47.345	68.94	53
5	170.839	44.97	8		2	148.548	182	50		1	138.723	203.256	50		2	214.909	173.608	6		2	238.779	167.023	53		1	146.023	61.195	39		6	196.619	139.488	36		2	131.818	178.813	23		0	46.427	71.055	54
5	171.086	44.86	9		2	148.359	182.473	51		1	138.812	202.76	51		2	214.569	173.795	7		2	239.32	168.52	54		1	145.853	61.801	40		6	196.739	139.221	37		2	128.022	178.802	25		0	46.152	70.595	55
5	170.159	45.099	10		2	148.437	182.785	52		1	139.239	202.795	52		2	214.144	173.841	8		2	238.864	168.705	55		1	145.641	61.743	41		6	196.984	139.459	38		2	127.127	179.843	26		0	47.794	71.728	57
5	169.746	45.23	11		2	148.278	182.872	53		1	139.718	203.377	53		2	214.588	173.726	9		2	239.487	168.86	56		1	145.171	60.95	42		6	196.595	138.578	39		4	110.079	174.988	0		0	47.474	71.623	58
5	168.864	45.349	12		2	148.234	183.292	54		1	139.099	203.747	54		2	215.128	172.284	10		2	237.303	170.239	57		1	145.733	60.741	43		6	196.451	139.394	40		4	109.609	174.697	1		2	101.689	73.243	0
5	168.056	43.623	13		2	148.875	183.326	55		1	139.163	203.648	55		2	214.825	173.61	11		2	238.861	167.145	58		1	144.733	61.034	44		6	196.248	139.428	41		4	109.598	174.802	2		2	101.944	71.001	1
5	167.256	42.726	14		2	148.527	183.351	56		1	138.537	204.061	56		2	214.8	173.485	12		2	238.515	167.21	59		1	145.048	60.249	45		6	195.834	138.863	42		4	109.824	174.819	3		2	103.151	70.162	2
5	166.673	42.242	15		2	148.49	183.258	57		1	137.968	203.644	57		2	214.29	174.533	13		2	238.281	168.143	60		1	145.353	62.007	46		6	196.5	138.457	43		4	109.944	174.995	4		2	105.196	72.136	3
5	167.253	42.475	16		2	149.495	182.978	58		1	138.152	203.633	58		2	215.083	172.345	14		2	237.049	169.185	61		1	144.922	61.757	47		6	196.069	138.821	44		4	109.826	174.984	5		2	107.492	73.502	5
5	167.269	42.153	17		2	148.591	183.425	59		1	137.335	202.33	59		2	215.488	172.583	15		2	238.497	168.317	62		1	145.151	62.777	48		6	196.181	138.896	45		4	109.412	174.473	6		2	109.927	75.98	6
5	166.811	42.006	18		2	148.475	183.176	60		1	137.917	203.042	60		2	215.183	173.199	16		2	238.761	169.186	63		3	163.588	64.066	0		6	196.435	139.155	46		4	109.803	174.858	7		2	109.533	76.826	8
5	164.307	41.928	19		2	148.213	183.29	61		1	138.163	203.322	61		2	214.224	172.937	17		2	238.543	169.055	64		3	163.41	63.591	1		6	195.673	138.783	47		4	110.063	174.194	8		2	111.65	76.421	9
5	163.051	41.386	20		2	148.562	183.37	62		1	138.058	203.267	62		2	214.47	173.262	18		2	237.405	168.442	65		3	163.483	63.728	2		6	196.841	138.671	48		4	110.021	175.101	9		2	109.661	76.316	10
5	163.118	41.772	21		2	148.777	183	63		1	138.327	203.064	63		2	214.273	174.672	19		2	238.904	166.964	66		3	163.74	63.853	3		6	196.395	138.827	49		4	110.177	175.06	10		2	109.172	74.972	11
5	161.738	41.498	22		2	148.604	183.007	64		1	138.89	203.078	64		2	214.296	173.269	20		2	238.389	168.865	67		3	163.505	63.595	4		6	196.523	138.042	50		4	109.22	174.568	11		2	108.617	70.409	12
5	162.362	41.39	23		2	148.664	183.436	65		1	138.842	202.661	65		2	213.968	172.741	21		2	238.537	167.861	68		3	163.441	63.98	5		6	196.495	138.236	51		4	109.619	174.874	12		2	109.116	70.094	13
5	164	42	24		2	148.755	183.141	66		1	137.683	203.608	66		2	215.359	173.643	22		2	239.762	165.574	69		3	163.625	64.123	6		6	196.377	138.516	52		4	109.828	174.975	13		2	109.338	70.13	14
6	119.133	47.122	0		2	148.489	183.02	67		1	137.246	202.884	67		2	214.512	172.524	23		3	159.294	168.885	0		3	163.649	64.207	7		6	196.417	138.907	53		4	109.773	174.268	14		2	109.818	70.132	15
6	118.698	47.823	1		2	148.842	182.959	68		1	137.691	203.226	68		2	214.017	171.849	24		3	158.5	170.435	1		3	163.267	63.823	8		6	196.742	138.293	54		4	110.077	174.327	15		2	114.02	69.651	16
6	117.835	47.497	2		2	148.578	183.179	69		1	138.091	203.479	69		2	214.943	173.753	25		3	157.247	171.372	2		3	163.811	64.112	9		6	196.605	138.239	55		4	109.756	174.315	16		2	112.04	70.977	17
6	118.174	46.178	3		2	148.582	183.033	70		1	138.279	203.816	70		2	214.369	172.679	26		3	156.95	169.819	3		3	163.068	63.959	10		6	196.678	138.488	56		4	109.963	174.344	17		2	110.687	70.224	18
6	116.535	45.725	4		2	148.64	183.282	71		1	137.382	203.712	71		2	213.809	173.536	27		3	157.118	169.08	4		3	163.466	63.561	11		6	197.028	138.398	57		4	110.296	174.148	18		2	113.769	70.567	19
6	116.471	46.384	5		2	148.598	183.021	72		1	137.451	203.794	72		4	202.101	175.112	0		3	156.459	169.513	5		3	163.719	63.935	12		6	197.177	138.808	58		4	109.521	174.661	19		2	113.25	71.243	20
6	117.638	46.612	6		2	148.991	182.93	73		1	137.476	204.231	73		4	200.944	176.328	1		3	157.061	169.616	6		3	163.823	63.905	13		6	196.724	138.668	59		4	109.908	174.904	20		5	150	75	1
6	117.864	45.847	7		2	148.422	183.053	74		1	138.105	204.303	74		4	201.934	175.061	2		3	156.984	171.46	7		3	163.346	64.494	14		6	197.138	138.604	60		4	109.52	174.231	21		5	149.249	72.148	2
6	118.172	46.204	8		2	148.611	182.859	75		1	138.09	203.976	75		4	203.589	174.382	3		3	157.453	170.738	8		3	163.507	63.668	15		6	197.852	138.796	61		4	109.425	174.893	22		5	148.615	74.613	3
6	117.095	47.484	10		2	148.795	182.685	76		1	136.726	203.611	76		4	200.96	175.827	4		3	157.489	171.121	9		3	163.253	63.618	16		6	197.468	139.044	62		4	109.842	174.729	23		5	150.47	77.132	4
6	117.407	44.984	11		2	148.045	182.266	77		1	136.409	204.792	77		4	203.28	173.106	5		3	158.076	170.05	10		3	163.629	63.632	17		6	197.132	138.998	63		4	109.011	174.006	24		5	149.26	75.196	5
6	117.568	47.095	12		4	118.861	188.293	0		1	137.508	203.637	78		4	201.376	175.145	6		3	157.32	170.645	11		3	163.336	64.091	18		6	197.273	138.767	64		5	94.64	173.846	0		5	150.136	73.374	6
6	118.062	46.612	13		4	118.648	188.073	1		1	137.796	203.822	79		4	201.157	175.017	7		3	158.176	170.279	12		3	163.503	63.459	19		6	197.173	138.674	65		5	95.875	176.259	1		5	151.731	75.743	8
6	118.276	45.674	14		4	118.591	187.974	2		1	137.943	203.764	80		4	202.412	174.357	8		3	156.748	169.729	13		3	163.264	63.62	20		6	196.605	138.673	66		5	94.43	177.049	2		5	155.218	78.74	9
6	118.277	42.051	15		4	119	188.562	3		1	138.386	204.121	81		4	201.389	174.621	10		3	156.163	170.227	14		3	163.736	63.472	21		6	197.079	138.829	67		5	94.718	180.147	3		5	155.366	76.453	10
7	177.925	47.681	0		4	118.671	188.526	4		1	137.846	204.589	82		4	200.428	173.583	11		3	156.456	170.05	15		3	163.329	63.473	22		6	199.159	136.898	69		5	97.212	177.701	4		5	155.027	77.41	11
7	179.397	47.902	1		4	118.628	188.52	5		1	137.498	204.101	83		4	198.96	171.804	12		3	157.391	170.518	16		3	163.257	63.817	23		6	199.435	138.027	70		5	96.246	176.504	5		5	154.42	76.751	12
7	176.973	48.164	2		4	119.395	188.138	6		1	137.3	204.766	84		4	199.901	171.853	13		3	157.553	170.418	17		3	163.343	63.53	24		6	201.306	138.645	71		5	96.738	176.178	6		5	153.047	75.307	13
7	175.215	49.159	3		4	119.354	188.195	7		1	138.799	204.968	85		5	94.928	176.189	0		3	156.983	171.53	18		3	163.605	63.576	25		6	200.875	136.989	72		5	97.038	177.882	8		5	150.304	76.233	14
7	176.337	49.669	4		4	119.306	187.871	8		1	138.641	204.114	86		5	94.784	177.089	1		3	157.973	170.777	19		3	163.547	63.632	26		6	202.304	134.383	73		5	96.938	177.712	9		5	148.953	75.859	15
7	176.887	50.129	5		4	118.791	188.094	9		1	137.967	203.891	87		5	94.13	176.851	2		3	157.225	171.727	20		3	163.558	63.627	27		6	205.139	137.088	74		5	98.588	179.395	10		5	147.622	75.889	16
7	176.79	50.261	6		4	118.777	187.748	10		1	138.211	204.34	88		5	94.75	177.198	3		3	157.486	170.204	21		3	163.763	63.738	28		6	202.761	138.903	75		5	96.138	177.519	11		5	150.835	78.127	17
7	177.109	48.959	7		4	118.716	187.92	11		1	135.953	203.355	89		5	93.939	177.287	4		3	158.568	170.604	22		3	163.559	64.171	29		6	202.584	135.732	76		5	95.727	178.278	12		5	154.361	77.936	18
7	180.222	52.688	8		4	118.904	187.832	12		1	137.528	204.2	90		5	95.493	177.704	5		3	157.454	169.905	23		3	163.628	63.778	30		6	202.517	136.152	77		5	96.955	176.662	13		5	153.227	77.908	19
7	179.836	54.3	9		4	119.43	188.282	13		1	137.375	203.717	91		5	93.691	177.174	6		3	158.723	169.788	24		3	163.452	63.925	31		7	61.179	142.697	0		5	95.624	177.821	14		5	152.765	77.803	20
7	179.796	53.059	10		4	119.827	188.554	14		1	137.142	203.761	92		5	94.711	176.325	7		3	157.997	169.604	25		3	163.714	63.676	32		7	58.13	144.81	1		5	95.864	178.236	15		6	156.372	73.438	1
7	180.263	52.985	11		4	120.916	186.932	15		1	137.68	203.005	93		5	94.282	176.485	8		3	158.491	170.373	26		3	163.689	64.118	33		7	60.776	144.745	2		5	95.829	177.601	16		6	157.914	72.055	2
7	179.535	53.589	12		4	119.619	189.161	16		1	138.166	203.62	94		5	93.922	177.373	9		3	157.827	170.372	27		3	163.496	64.185	34		7	60.647	144.919	3		5	95.787	180.762	17		6	160.16	69.855	3
8	142.795	48.811	0		4	119.265	188.465	17		1	139.026	203.68	95		5	95.359	177.714	10		3	157.814	169.816	28		3	163.691	63.785	35		7	62.676	145.224	4		5	96.461	179.651	18		6	157.423	71.554	4
8	143.32	49.877	1		4	118.941	188.863	18		1	139.213	203.937	96		5	94.37	175.789	11		3	157.191	169.431	29		3	163.614	63.45	36		7	61.505	144.267	5		5	98.067	177.283	19		6	158.219	72.08	5
8	143.481	49.234	2		4	118.321	188.85	19		1	138.601	203.544	97		5	94.278	176.963	12		3	158.156	169.75	30		3	163.417	63.936	37		7	57.287	144.333	6		5	96.599	180.588	20		6	157.578	70.317	6
8	143.497	49.538	3		4	119.064	188.313	20		1	138.724	202.867	98		5	94.185	177.051	13		3	159.151	171.007	31		3	163.835	63.767	38		7	58.126	144.946	7		5	95.303	178.052	22		6	158.33	67.927	7
8	142.918	47.367	4		4	119.086	188.746	21		1	140.13	203.688	99		5	94.588	176.462	14		3	158.674	169.858	32		3	163.397	63.927	39		7	57.51	146.121	8		5	94.323	178.37	23		6	159.774	68.749	8
8	143.167	46.995	5		4	119.095	188.803	22		1	140.313	203.819	100		5	93.466	175.129	15		3	157.677	169.829	33		3	163.183	63.862	40		7	55.923	143.649	9		5	97.233	177.991	24		6	158.979	69.708	9
8	143.1	48.225	6		4	118.649	188.545	23		1	140.095	203.443	101		5	93.824	177.3	16		3	158.106	169.331	34		3	163.32	63.852	41		7	57.342	146.614	10		5	96.359	181.738	25		6	159.028	68.435	10
8	142.699	48.773	7		4	118.335	188.458	24		1	140.112	203.261	102		5	93.908	178.261	17		3	157.168	169.345	35		3	163.213	63.922	42		7	56.845	144.781	11		5	97.006	181.406	26		6	159.67	68.491	11
8	144.914	47.66	9		4	118.97	187.806	25		1	139.652	204.194	103		5	93.232	178.065	18		3	157.5	170.335	36		3	163.49	63.597	43		9	99.673	145.008	0		5	96.439	177.49	27		6	159.232	68.305	12
8	144.068	49.05	10		4	119.133	188.353	26		1	139.579	204.626	104		5	93.73	177.617	19		3	157.952	169.656	37		3	163.333	63.751	44		9	99.916	143.908	1		5	95.313	180.911	28		6	157.693	69.339	13
8	142.915	48.708	11		4	118.482	188.276	27		1	140.096	204.225	105		5	93.751	173.897	20		3	158.413	171.149	38		3	163.835	63.481	45		9	100.926	147.21	2		5	94.77	180.414	29		6	157.515	72.058	14
8	145.504	46.54	12		4	118.664	188.22	28		1	139.757	203.979	106		5	94.131	177.209	21		3	158.172	170.185	39		3	163.249	63.727	46		9	100.957	144.838	3		5	96.947	179.684	30		6	156.67	72.933	15
8	144.399	48.078	13		4	118.353	188.749	29		1	139.718	203.044	107		5	94.202	177.216	22		3	157.995	171.661	40		3	163.96	63.749	47		9	101.122	144.187	4		5	95.021	179.608	31		6	157	72	16
8	143.331	48.162	14		4	117.372	188.412	30		1	139.158	203.659	108		5	94.977	178.522	23		3	158.121	170.657	41		3	163.594	63.679	48		9	98.848	143.583	5		5	95.213	180.542	32		7	193.23	70.271	0
8	142.696	48.927	15		4	118.157	188.854	31		1	139.907	204.031	109		5	94.287	176.869	24		3	157.693	170.888	42		3	163.497	63.493	49		9	99.974	143.471	6		5	95.156	180.147	33		7	192.522	71.949	1
8	143.775	48.567	16		4	117.953	188.85	32		1	139.549	204.418	110		5	94.112	176.255	25		3	158.789	169.764	43		3	163.635	63.985	50		9	100.928	143.718	7		5	95.221	176.758	35		7	192.602	71.833	2
8	145.088	49.014	17		4	118.498	188.592	33		1	139.341	204.195	111		5	93.881	175.212	26		3	158.247	169.828	44		3	163.677	63.783	51		9	98.849	142.972	8		5	96.495	178.657	36		7	193.633	71.252	3
8	144	49	18		4	118.811	188.827	34		1	139.351	203.391	112		5	93.349	177.549	27		3	158.652	168.884	45		3	163.501	63.839	52		9	99.082	144.322	9		5	96.682	177.356	37		7	193.121	72.008	4
8	146.108	47.893	19		4	117.687	188.68	35		1	139.598	204.406	113		5	94.876	178.504	28		3	158.302	170.134	46		3	163.411	63.527	53		9	99.132	144.3	10		5	95.538	176.353	38		7	192.701	72.377	5
8	146.82	46.098	20		4	117.482	188.656	36		1	138.383	203.398	114		5	95.506	176.508	29		3	158.587	170.164	47		3	163.218	63.416	54		9	99.082	144.424	11		5	96.682	174.94	39		7	191.639	70.755	6
8	145.612	43.652	21		4	119.651	188.822	37		1	138.171	203.762	115		5	94.358	178.803	31		3	157.568	170.749	48		3	163.485	63.594	55		9	99.273	144.255	12		6	120.343	177.135	0		7	190.809	67.99	7
9	184.49	50.991	0		4	118.614	188.265	38		1	138.667	203.222	116		5	94.88	177.174	32		3	158.228	169.801	49		3	163.511	63.626	56		9	99.128	144.17	13		6	120.281	177.377	1		7	190.908	72.833	8
9	184.273	50.449	1		4	119.142	189.005	39		1	138.2	203.022	117		5	93.949	178.412	33		3	158.383	169.734	50		3	163.191	63.502	57		9	99.432	143.812	14		6	120.503	177.828	2		7	191.915	74.404	10
9	183.081	49.826	2		4	119.022	188.512	40		1	139.222	203.727	118		5	94.224	178.526	34		3	158.427	169.985	51		3	159.835	60.692	58		9	98.634	143.471	15		6	120.796	177.054	3		7	191.264	71.196	11
9	183.623	51.373	3		4	119.27	187.244	41		1	138.913	203.699	119		5	93.545	177.504	35		3	158.794	169.792	52		3	158.475	60.335	59		9	98.51	143.293	16		6	120.495	177.469	4		8	65.003	72.198	0
9	183.864	51.905	4		4	117.954	186.943	42		1	138.381	204.22	120		5	94.506	176.985	36		3	158.569	171.095	53		3	158.504	59.596	60		9	98.57	143.043	17		6	120.152	177.149	5		8	65.173	72.81	1
9	182.827	52.111	5		4	118.56	188.157	43		1	138.371	204.134	121		5	93	178	37		3	158.282	170.872	54		3	157.66	60.081	61		9	98.915	143.006	18		6	120.087	176.806	6		8	65.708	72.964	2
9	185.265	51.618	6		4	119.188	187.001	44		1	138.759	203.827	122		5	95.524	177.175	38		3	158.574	170.04	55		3	158.039	59.753	62		9	98.856	144.244	19		6	120.029	177.091	7		8	65.108	72.252	3
9	184.199	51.786	7		4	119.251	186.772	45		1	139.713	203.116	123		5	93.253	176.888	39		3	158.442	169.956	56		4	145.872	66.704	0		9	98.897	143.909	20		6	119.866	177.308	8		8	65.062	72.145	4
9	183.856	51.687	8		4	118.518	186.286	46		3	170.687	207.324	0		5	93.993	176.408	40		3	158.133	169.588	57		4	145.296	67.352	1		9	98.768	143.893	21		6	120.417	177.063	9		8	65.282	71.988	5
9	184.822	51.076	9		4	118.736	185.99	47		3	168.945	207.305	1		5	95.505	177.324	41		3	157.883	171.167	58		4	145.616	67.257	2		9	98.78	143.793	22		6	119.826	177.029	10		8	64.085	72.907	6
9	184.981	51.649	10		4	121.957	186.235	48		3	169.516	206.755	2		5	94.056	177.656	42		3	158.44	171.157	59		4	144.556	67.33	3		9	98.884	143.878	23		6	117.029	177.436	11		8	65.632	72.288	7
9	184.669	52.164	11		4	122.946	185.308	49		3	166.559	207.6	3		5	93.128	177.705	43		3	158.002	169.205	60		4	144.498	66.675	4		9	98.814	144.714	24		6	117.173	179.049	12		8	65.313	72.765	8
11	137.973	52.679	0		4	121.428	186.32	50		3	168.157	206.242	4		5	95.299	177.786	44		3	157.74	170.066	61		4	145.104	67.139	6		9	98.919	144.937	25		7	189.632	179.734	0		8	65.468	72.862	9
11	137.941	51.762	1		4	122.567	186.151	52		3	167.524	205.712	5		5	93.242	176.402	45		3	158.736	170.365	62		4	145.671	67.656	7		9	99.257	144.48	26		7	190.004	179.238	1		8	65.275	72.172	10
11	137.598	52.291	2		4	123.016	186.203	53		3	167.629	207.688	6		5	96.861	176.958	46		3	157.721	168.655	63		4	145.544	67.346	8		9	99.222	144.704	27		7	190.267	179.366	2		8	64.972	72.655	11
11	137.603	52.14	3		4	123.088	185.898	55		3	167.174	207.175	7		5	94.626	178.787	47		3	156.134	170.849	64		4	144.971	66.884	9		9	99.032	144.673	28		7	189.771	179.728	3		8	65.535	72.33	12
11	138.567	51.062	4		4	122.778	186.774	56		3	168.29	207.076	8		5	94.446	177.811	48		3	157.413	170.837	65		4	145.319	67.515	10		9	98.814	144.32	29		7	189.338	180.513	4		8	65.748	72.589	13
11	136.924	51.613	5		4	121.187	186.937	57		3	169.166	206.947	9		5	94.686	177.396	49		4	78.239	171.213	0		4	145.182	67.313	11		9	98.932	143.823	30		7	189.721	180.162	5		8	65.581	72.203	14
11	136.809	52.301	6		4	122.929	186.421	58		3	168.756	206.929	10		5	94.981	178.326	50		4	79.47	170.962	1		4	145.447	67.601	12		9	99.421	144.295	31		7	189.939	180.334	6		8	65.738	72.903	15
11	135.985	53.9	7		4	121.898	187.072	59		3	164.846	207.913	11		5	94.56	178.268	51		4	79.042	171.379	2		4	144.617	67.749	13		9	99.655	144.162	32		7	190.646	179.933	7		8	65.366	72.463	16
11	136.723	52.121	8		5	128.923	191.03	0		3	166.115	207.825	12		5	93.955	177.937	52		4	79.738	171.027	3		4	145.018	67.714	14		9	99.647	143.362	33		7	190.641	180.437	8		8	65.565	72.613	17
11	137.434	51.143	9		5	128.683	191.006	1		3	166.929	207.822	13		5	95.889	178.698	53		4	79.967	171.818	4		4	144.701	68.278	15		9	98.773	144.698	34		7	190.494	179.546	9		8	65.942	72.191	18
11	136.403	52.089	10		5	128.835	190.949	2		3	168.947	207.175	14		5	94.195	177.977	54		4	80.643	171.796	5		4	145.183	67.916	16		9	98.465	144.01	35		7	190.875	179.933	10		8	65.642	72.574	19
11	136.711	51.098	11		5	128.753	191.529	3		3	168.3	207.028	15		5	93.579	178.717	55		4	79.024	170.835	6		4	144.316	70.292	17		9	98.686	144.054	36		7	191.299	179.909	11		8	65.64	72.91	20
11	138.151	51.842	12		5	129.116	191.027	4		3	172.184	207.003	16		5	94.806	177.344	56		4	79.887	171.527	7		4	144.661	72.52	18		9	98.936	143.161	37		7	190.837	179.462	12		8	67.952	74.369	21
11	137.943	51.998	13		5	128.913	191.081	5		3	170.207	206.378	17		5	94.768	178.263	57		4	80.445	171.792	8		4	144.44	74.682	19		9	98.713	143.292	38		7	190.485	180.201	13		8	70.739	74.519	22
11	137.013	54.005	14		5	129.122	191.381	6		3	171.902	207.048	19		5	94.788	177.759	58		4	80.412	171.412	9		4	142.624	71.614	20		9	99.382	143.033	39		7	191.066	179.635	14		8	69.05	74.992	23
11	137.502	52.072	15		5	129.322	190.733	7		3	168.328	208.078	20		5	94.21	178.62	59		4	79.661	171.938	10		4	146.138	73.458	21		9	98.734	143.688	40		7	190.99	179.391	15		8	69.488	74.49	24
11	138.461	51.399	16		5	129.119	191.116	8		3	171.907	206.372	21		5	95.903	179.29	60		4	79.818	171.245	11		4	143.833	76.291	22		9	99.418	143.582	41		7	190.633	180.302	16		8	69.283	73.997	26
11	138.057	52.358	17		5	128.956	191.36	9		3	167.699	207.145	22		5	95.837	179.163	61		4	80.087	171.527	12		4	143.774	76.141	23		9	98.628	143.316	42		7	191.166	180.176	17		8	69.695	73.987	27
11	139.34	53.936	18		5	128.9	191.053	10		3	165.447	204.915	23		5	94.191	178.56	62		4	79.077	171.168	13		4	142.127	76.107	24		9	98.608	143.281	43		7	191.011	180.235	18		8	66.988	75.891	28
11	136.098	52.727	19		5	128.837	191.024	11		8	164.982	194.218	0		5	94.284	177.266	63		4	80.847	170.775	14		4	141.926	76.4	25		9	99.094	142.646	44		7	191.027	179.704	19		8	67.604	75.304	29
14	153.877	54.614	0		5	129.075	191.151	12		8	165.365	193.391	1		5	94.793	178.683	64		4	80.543	169.268	16		4	142.909	75.806	26		9	99.38	143.461	45		7	190.987	180.077	20		8	66.121	73.774	30
14	154.112	54.633	1		5	128.909	191.025	13		8	165.403	192.355	2		5	95.244	176.184	65		4	79.299	169.718	17		4	143.791	75.931	27		9	98.779	143.022	46		7	191.019	179.506	21		8	65.403	71.827	31
14	153.981	55.307	2		5	128.925	190.999	14		8	164.154	191.616	4		5	94.97	177.594	66		4	78.858	169.984	18		5	150.912	47.613	0		9	98.606	142.964	47		7	191.428	179.918	22		8	64.849	71.07	32
14	154.04	55.032	3		5	128.969	190.937	15		8	165.295	192.709	5		5	95.443	179.461	67		5	83.606	172.473	0		5	150.912	47.644	1		9	98.587	142.703	48		7	190.978	179.833	23		8	62.557	71.335	33
14	154.047	56.721	4		5	129.047	190.92	16		8	164.866	194.096	6		5	95.503	178.195	68		5	85.744	170.787	1		5	150.763	47.423	2		9	98.859	142.777	49		7	190.882	180.204	24		8	64.993	69.841	34
14	153.931	58.521	5		5	128.968	190.755	17		8	163.742	191.162	7		5	94.461	178.514	69		5	86.744	169.573	2		5	150.739	47.585	3		9	98.842	143.953	50		7	190.775	179.929	25		8	64.524	70.047	35
14	153.729	57.483	6		5	129.089	190.926	18		8	162.965	189.906	8		5	93.851	178.441	70		5	86.645	170.417	3		5	150.596	47.369	4		9	99.007	144.158	51		7	190.665	179.656	26		8	63.666	68.127	36
14	153.688	58.519	7		5	129.124	190.625	19		8	164.205	191.117	9		5	95.091	177.135	71		5	88.089	168.888	4		5	151.091	47.398	5		9	99.424	143.492	52		7	190.483	179.918	27		9	169.955	73.794	0
14	154.27	58.129	8		5	129.361	190.757	20		8	163.922	188.927	10		5	95.079	176.797	72		5	87.485	170.184	5		5	150.9	47.288	6		9	99.917	143.751	53		7	190.151	180.535	28		9	169.577	71.915	1
14	154.227	57.794	9		5	128.965	190.608	21		8	164.095	190.972	11		5	94.558	177.079	73		5	87.61	168.421	6		5	151.007	46.929	7		9	99.176	143.642	54		7	190.579	179.822	29		9	170.579	73.344	2
14	153.824	59.651	10		5	129.323	190.546	22		8	163.925	189.738	12		5	94.216	178.219	74		5	87.196	169.557	7		5	150.975	47.442	8		9	99.399	143.604	55		7	190.639	180.33	30		9	170.169	73.549	3
14	154.207	58.537	11		5	129.173	190.849	23		11	157.966	196.345	0		5	93.549	177.972	75		5	86.272	170.606	9		5	150.981	47.255	9		9	99.844	144.29	56		7	190.823	179.738	31		9	170.198	73.511	4
14	154.333	59.332	12		5	128.392	190.394	24		11	158.641	196.171	1		5	93.894	177.622	76		5	86.156	169.126	10		5	151.097	47.606	10		9	99.521	144.455	57		7	191.041	179.937	32		9	170.28	73.266	5
14	153.226	59.381	13		5	128.67	191.489	25		11	157.775	195.837	2		5	94.37	177.724	77		5	86.741	170.968	11		5	150.899	47.721	11		9	99.389	143.72	58		7	190.86	179.991	33		9	170.121	73.117	6
14	154.041	58.442	14		5	128.935	190.594	26		11	158.953	195.884	3		5	93.966	177.806	78		6	149.217	174.652	0		5	150.699	47.334	12		9	98.966	143.389	59		7	190.677	179.399	34		9	170.281	72.829	7
14	154.434	59.488	15		6	107.224	203.846	0		11	159.082	195.75	4		5	94.737	178.52	79		6	150.887	174.122	1		5	150.641	47.605	13		9	98.532	143.004	60		7	190.346	179.801	35		9	170.189	72.83	8
14	154.151	59.913	16		6	107.534	204.288	1		11	157.807	195.666	5		5	95.151	176.888	80		6	149.037	173.974	2		5	150.634	47.461	14		9	98.928	142.945	61		7	190.5	179.721	36		9	171.058	73.351	9
14	154.109	59.33	17		6	107.179	204.476	2		11	159.05	196.644	6		5	93.812	177.432	81		6	148.102	171.112	3		5	154.507	47.482	15		9	99.145	143.026	62		7	190.339	179.225	37		9	170.5	73.485	10
14	154.048	59.115	18		6	107.334	203.276	3		11	158.249	195.479	7		5	95.684	175.62	82		6	148.29	168.908	4		5	154.894	47.706	16		9	98.769	143.253	63		7	190.23	179.448	38		9	170.322	73.252	11
14	154.138	58.554	19		6	109.541	204.621	4		11	158.207	195.371	8		5	95.22	176.632	83		6	148.095	169.8	5		5	154.465	47.569	17		9	98.925	142.662	64		7	190.552	179.58	39		9	170.272	72.862	12
14	154.65	58.951	20		6	109.729	204.988	5		11	158.251	195.914	9		5	94.343	177.548	84		6	147.484	170.424	6		5	154.746	47.57	18		9	99.031	143.79	65		7	191.06	179.647	40		9	170.189	73.072	13
14	154.305	58.778	21		6	109.372	205.007	6		11	158.22	195.79	10		5	93.722	178.772	85		6	149.776	170.468	7		5	154.515	47.528	19		9	98.331	143.95	66		7	190.731	179.826	41		9	170.302	73.455	14
14	154.715	58.883	22		6	109.394	204.931	7		11	158.617	195.953	11		5	94.873	177.075	86		6	147.757	170.608	8		5	154.291	47.525	20		9	98.491	144.547	67		7	190.75	180.175	42		9	169.989	74.093	15
14	154.889	60.252	23		6	109.09	204.812	8		11	157.836	195.427	12		5	96.709	174.855	87		6	150.032	174.85	9		7	134.199	59.763	0		9	98.553	143.996	68		7	190.679	179.892	43		9	170.933	73.422	16
14	154.831	59.809	24		6	107.182	203.608	9		11	159.467	195.388	13		5	94.503	177.137	88		6	150.084	176.001	10		7	134.84	59.905	1		9	98.871	144.161	69		7	190.766	179.503	44		9	170.175	73.234	17
14	154.313	59.97	25		6	107.504	203.418	10		11	158.814	195.481	14		5	95.603	176.957	89		6	150.091	176.654	11		7	133.998	59.807	2		9	98.802	143.945	70		7	190.408	179.755	45		9	170.639	72.763	18
14	154.402	60.251	26		6	107.168	204.113	11		11	157	195	15		5	95.54	177.007	90		6	150.169	176.94	12		7	134.039	60.737	3		9	98.461	143.533	71		7	190.186	179.894	46		9	170.912	73.564	19
14	154.277	60.535	27		6	107.04	203.941	12		11	158.843	194.191	16		5	95.397	177.275	91		6	150.806	177.008	14		7	134.377	60.232	4		9	98.307	143.496	72		7	190.237	180.166	47		9	170.121	72.63	20
14	154.223	60.04	28		6	107.588	204.345	13		11	158.228	194.702	17		5	94.882	176.854	92		6	152.885	177.518	15		7	134.512	60.242	5		9	98.058	143.284	73		7	190.018	180.258	48		9	171.529	74.365	21
14	153.879	60.524	29		7	150.871	211.679	0		11	158.588	195.106	18		5	95.377	176.954	93		6	150.397	175.286	17		7	134.351	60.237	6		9	98.286	143.326	74		7	190.117	180.118	49		9	171.068	72.519	22
14	153.864	60.269	30		7	151.155	211.894	1		11	159.565	195.336	19		5	96.262	175.956	94		6	149.105	176.023	18		7	134.243	60.198	7		9	98.153	143.086	75		7	190.65	180.414	50		9	170.77	72.68	23
14	154.086	60.136	31		7	151.162	212.011	2		11	157.77	196.196	20		5	94.438	177.183	95		6	149.114	174.354	19		7	134.161	60.342	8		9	98.106	142.827	76		7	190.624	179.468	51		9	170.112	73.023	24
14	154.161	60.108	32		7	151.048	212.116	3		11	155.619	195.387	21		5	94.201	177.211	96		6	149.895	175.372	20		7	134.339	60.23	9		9	98.879	143.128	77		7	190.932	179.883	52		9	169.938	72.765	25
14	154.251	59.568	33		7	151.512	211.852	4		11	155.771	196.46	22		5	93.667	177.16	97		6	150.224	171.929	21		7	134.218	60.498	10		9	98.973	143.184	78		7	191.214	180.052	53		9	169.025	73.171	26
14	154.391	59.958	34		7	151.32	212.031	5		11	156.453	197.379	23		5	93.941	178.504	98		6	152.226	176.17	22		7	134.246	60.482	11		9	98.629	143.037	79		7	191.172	180.494	54		9	169.73	73.345	27
14	154.034	59.937	35		7	151.819	211.92	6		11	156.718	196.501	24		5	94.04	177.681	99		6	149.647	174.935	23		7	134.519	60.543	12		9	98.413	142.814	80		7	190.92	180.071	55		11	78.837	73.138	1
14	154.466	60.277	36		7	151.53	212.356	7		11	158.496	194.972	25		5	93.242	177.111	100		6	152.297	173.484	24		7	134.448	60.027	13		9	98.222	143.523	81		7	191.124	179.814	56		11	79.304	73.985	2
14	153.917	60.248	37		7	151.344	212.065	8		11	157.935	195.35	26		5	90.731	175.526	101		6	150.36	172.941	25		7	134.121	60.594	14		9	98.256	143.845	82		7	190.316	180.102	57		11	79.486	74.456	3
14	154.381	59.878	38		7	151.392	212.138	9		12	127.173	198.743	0		5	92	175	102		6	150.472	173.598	26		7	134.137	59.984	15		9	98.906	144.148	83		7	191.106	179.827	58		11	80.606	71.203	4
14	154.246	59.891	39		7	151.11	212.289	10		12	127.059	199.362	1		5	91.85	174.841	103		6	150.357	174.484	27		7	134.198	59.891	16		9	99.204	143.468	84		7	190.716	179.768	59		11	78.712	71.694	5
14	154.561	59.554	40		7	151.577	211.866	11		12	127.203	198.638	2		5	91.749	171.474	104		6	151.543	175.279	28		7	135.872	60.103	17		9	99.243	143.481	85		7	190.693	180.326	60		11	78.55	71.314	6
14	154.116	59.931	41		7	150.943	212.162	12		12	127.063	199.417	3		5	90.402	172.916	105		6	153.027	175.246	29		7	136.312	60.385	18		9	99.677	143.373	86		7	191.076	179.921	61		11	79.779	70.132	7
14	154.319	58.732	42		7	151.386	212.108	13		12	127.683	199.13	4		5	90.929	172.08	106		6	153.556	174.998	30		7	136.029	60.203	19		9	99.854	142.668	87		7	190.952	180.261	62		11	81.699	74.576	8
14	153.991	58.762	43		7	151.015	212.018	14		12	126.741	199.082	5		5	91.1	171.017	107		6	149.726	173.963	31		7	135.852	60.23	20		9	99.859	142.8	88		7	190.542	179.823	63		11	82.992	72.198	9
14	153.901	59.11	44		7	150.951	211.95	15		12	127.467	199.203	6		5	91.25	171.383	108		6	152.388	175.104	32		7	135.782	60.16	21		9	100.305	142.836	89		7	190.228	179.661	64		11	85.611	71.646	10
14	153.224	57.943	45		7	151.264	212.084	16		12	126.531	199.1	7		5	90.771	170.991	109		6	155.546	173.614	33		7	135.546	60.041	22		9	99.647	143.218	90		7	190.843	180.014	65		11	82.625	70.526	11
14	154.652	59.087	46		7	151.071	211.914	17		12	127.256	199.659	8		5	90.055	172.888	110		7	173.656	171.371	0		7	134.843	60.255	23		9	99.187	143.648	91		7	191.03	179.861	66		11	81.542	71.936	12
14	153.815	58.759	47		7	151.474	212.042	18		12	127.554	199.527	9		5	91.791	171.49	111		7	173.57	171.654	1		7	135.68	60.375	24		9	99.144	142.909	92		8	183.579	180.185	0		11	81.919	72.305	13
15	161.249	57.623	0		7	151.421	212.044	19		13	214	255	0		5	90.726	172.354	113		7	173.74	171.671	2		7	135.567	60.532	25		9	99.418	143.272	93		8	184.239	179.841	1		11	81.017	72.659	14
15	160.828	57.104	1		7	151.293	211.956	20		13	216	255	1		5	92.011	173.198	114		7	173.999	170.878	3		7	135.949	60.752	26		9	99.704	143.851	94		8	184.374	178.808	2		11	80.809	71.083	15
15	161.094	56.491	2		7	151.436	211.981	21		13	215	255	2		5	90.411	171.334	115		7	173.745	171.488	4		7	135.664	60.89	27		9	99.176	143.562	95		8	184.342	179.677	3		11	82.835	71.988	16
15	160.956	57.311	3		7	151.224	211.937	22		13	216	255	3		5	90.506	172.222	116		7	174.038	171.62	5		7	135.665	60.199	28		9	99.265	143.674	96		8	185.047	178.338	4		11	85.795	71.842	17
15	160.472	57.493	4		7	151.249	211.974	23		13	215.116	254.239	4		5	90.21	173	117		7	173.572	171.268	6		7	135.183	60.667	29		9	98.989	143.525	97		8	185.045	179.233	5		11	83.222	72.927	18
15	160.447	57.538	5		7	151.348	212.028	24		13	216	255	5		5	90.026	172.292	118		7	173.738	171.225	7		7	135.405	60.106	30		9	98.765	143.315	98		8	185.122	178.639	6		11	82.804	73.882	19
15	160.464	57.899	6		7	151.186	211.878	25		13	216	255	6		5	90.996	172.256	119		7	173	171	8		7	135.433	60.355	31		9	98.813	143.152	99		8	184.453	179.017	7		11	81.917	74.498	20
15	159.869	57.141	7		7	151.523	212.102	26		13	216.536	254.396	8		5	89.889	171.508	120		7	173.434	171.008	9		7	135.789	60.341	32		9	98.878	143.166	100		8	184.383	178.727	8		11	80.876	71.91	21
15	160.494	57.179	8		7	151.002	211.849	27		13	216.291	254.318	9		5	90.95	171.366	121		7	173.903	171.481	10		7	135.62	60.758	33		9	98.85	142.82	101		8	184.224	178.81	9		11	83.052	73.947	22
15	160.449	56.974	9		7	150.955	211.55	28		13	214.253	252.289	10		5	89.965	172.639	122		7	174.219	171.46	11		7	136.09	60.059	34		9	98.535	142.691	102		8	184.803	178.884	10		11	82.595	73.648	23
15	160.667	57.386	10		7	151.551	211.979	29		13	216.567	252.676	11		5	90.577	172.037	123		7	174.491	171	12		7	136.372	60.661	35		9	98.738	142.877	103		8	184.158	179.378	11		11	82.785	73.557	24
15	160.873	57.097	11		7	151.008	212.079	30		13	216.431	253.812	12		5	90.397	171.619	124		7	174.347	170.977	13		7	136.173	60.253	36		9	98.789	142.78	104		8	184.401	178.88	12		11	82.825	73.677	25
15	160.642	57.584	12		7	151.264	211.694	31		13	216.639	253.499	13		7	220.3	176.041	0		7	174.003	171.31	14		7	135.943	60.593	37		9	98.787	142.785	105		8	184.201	179.297	13		11	83.514	73.344	26
15	160.883	58.43	13		7	151.061	211.807	32		13	215.138	253.177	14		7	220.083	177.412	1		7	173.892	170.96	15		7	136.467	59.686	38		9	98.812	143.476	106		8	184.096	178.61	14		11	82.961	72.356	27
15	160.463	58.26	14		7	151.514	212.427	33		13	215.129	253.437	15		7	220.815	177.012	2		7	174.073	171.263	16		7	136.355	59.85	39		9	99.275	142.79	107		8	184.371	179.08	15		11	79.376	73.332	28
15	160.666	57.88	15		7	151.363	212.164	34		13	216.321	252.445	16		7	219.338	176.058	3		7	173.853	171.295	17		7	135.806	60.665	40		9	99.48	142.559	108		8	184.657	178.948	16		11	82.59	73.997	29
15	159.825	57.328	16		7	151.365	212.194	35		13	216.342	253.966	17		7	220.328	175.761	4		7	173.982	171.029	18		7	136.27	60.091	41		9	98.92	143.125	109		8	184.638	178.956	17		11	79.223	72.853	30
15	160.377	57.478	17		7	150.807	211.966	36		13	215.989	252.688	18		7	218.998	178.866	5		7	174.044	171.116	19		7	136.263	59.706	42		9	99.286	142.611	110		8	184.423	179.272	18		11	78.646	74.381	31
15	160.729	57.862	18		7	151.238	211.888	37		13	215.474	252.514	19		7	221.138	176.545	6		7	173.722	171.461	20		7	135.719	60.336	43		9	98.917	143.731	111		8	184.958	179.167	19		11	81.228	74.131	32
15	160.905	57.035	19		7	150.957	212.02	38		13	215.313	252.687	20		7	218.993	178.674	7		7	173.752	171.576	21		7	135.538	59.819	44		9	98.767	143.503	112		8	184.859	180.054	20		11	84.342	74.321	33
15	161.195	58.662	20		7	151.156	212.01	39		13	215.632	252.101	21		7	219.183	178.954	8		7	173.663	171.58	22		7	136.198	59.382	45		9	99.036	143.538	113		8	184.536	180.047	21		11	81.049	74.048	34
15	160.786	56.91	21		7	151.05	212.033	40		13	215.73	252.921	22		7	218.192	180.777	9		7	173.627	171.209	23		7	136.621	60.519	46		9	98.804	143.438	114		8	184.894	179.725	22		11	79.213	74.445	35
15	160.319	56.928	22		7	151.021	211.801	41		13	215.579	252.552	23		7	219.105	182.089	10		7	173.655	171.386	24		7	136.757	60.059	47		9	98.915	144.174	115		8	184.188	179.869	23		11	77.259	70.489	36
15	160.694	56.979	23		7	151.325	211.679	42		13	215.723	252.272	24		8	209.036	176.781	0		7	174.07	171.304	25		7	136.967	59.626	48		9	98.721	144.006	116		8	184.438	180.098	24		11	79.869	68.998	37
15	160.736	56.208	24		7	151.141	211.554	43		13	215.028	251.816	25		8	208.834	176.916	1		7	174.024	171.394	26		7	136.718	59.548	49		9	99.244	144.343	117		8	185.02	179.556	25		11	83.109	67.039	38
15	161.228	56.184	25		7	151.206	211.947	44		13	215.378	251.597	26		8	208.035	176.393	2		7	173.617	171.84	27		7	137.245	59.848	50		9	98.153	144.58	118		8	184.698	179.981	26		11	83.459	66.913	39
15	161.489	55.937	26		7	150.969	212.031	45		13	215.552	251.756	27		8	208.238	174.793	3		7	173.704	171.733	28		7	136.844	59.903	51		9	98.554	145.008	119		8	184.669	180.777	27		11	82.854	68.755	40
15	161.516	55.468	27		7	150.903	211.86	46		13	216.088	251.486	28		8	208.338	175.791	4		7	173.776	171.414	29		7	137.224	59.897	52		9	98.602	145.086	120		8	184.525	180.232	28		11	81.407	72.13	41
15	161.848	55.317	28		7	151.067	211.735	47		13	216.559	251.855	29		8	205.54	175.18	6		7	173.897	171.635	30		7	137.005	60.099	53		9	98.778	145.432	121		8	184.371	180.084	29		11	80.309	71.827	42
15	161.915	56.236	29		7	151.063	211.818	48		13	214.938	252.723	30		8	206.328	175.744	7		7	173.716	171.711	31		7	136.265	60.169	54		9	99.144	145.143	122		8	184.221	179.926	30		11	78.987	69.483	43
15	161.247	56.432	30		7	150.911	212.117	49		13	214.882	252.74	31		8	208.603	175.239	8		7	173.745	171.193	32		7	137.051	59.772	55		9	98.954	144.741	123		8	184.201	180.183	31		12	202.119	75.826	0
15	161.205	56.97	31		7	150.8	211.83	50		13	215.128	252.639	32		8	207.009	175.01	10		7	174.434	171.223	33		7	136.676	59.391	56		9	99.248	144.241	124		8	184.153	180.249	32		12	201.442	72.454	1
15	161.995	56.694	32		7	150.922	212.131	51		13	215.633	251.815	33		8	204.933	174.235	11		7	173.955	171.408	34		7	136.665	59.402	57		9	99.892	145.341	125		8	183.333	180.103	33		12	201.708	73.951	2
15	161.811	56.415	33		7	150.909	211.927	52		13	214.632	252.833	34		8	208.738	177.036	12		7	173.965	171.231	35		7	136.412	59.584	58		9	99.298	144.278	126		8	184.271	180.383	34		12	201.781	73.233	3
15	161.595	56.469	34		7	150.76	212.193	53		13	215.488	252.487	35		8	207.879	177.822	13		7	174.029	171.046	36		7	136.755	59.236	59		9	99.364	144.929	127		8	184.502	180.516	35		12	201.376	73.939	4
15	160.143	53.887	35		7	150.923	211.997	54		13	215.71	253.112	36		8	206.581	175.065	14		7	174.056	171.559	37		7	136.749	59.07	60		9	98.661	144.897	128		8	184.025	180.275	36		12	200.455	77.794	5
15	161.798	56.327	36		7	150.893	211.784	55		13	213	255	37		8	207.89	175.797	15		7	173.753	171.514	38		7	136.904	59.281	61		9	98.746	145.246	129		8	183.712	180.667	37		12	198.795	78.644	6
15	161.605	55.799	37		7	151.049	211.801	56		13	213	255	38		8	208.639	177.044	16		7	173.51	171.433	39		7	136.46	59.215	62		9	98.17	144.757	130		8	183.688	181.311	38		12	199.372	78.377	7
15	161.143	55.91	38		7	151.097	211.9	57		13	215	255	39		8	209.6	179.879	17		7	173.357	171.499	40		7	136.342	59.309	63		9	98.566	144.873	131		8	183.943	180.526	39		12	199.179	78.772	8
15	162.078	56.172	39		7	150.663	211.888	58		13	214.954	253.504	40		8	209.883	178.949	18		7	173.36	171.229	41		7	136.691	59	64		9	98.999	145.423	132		8	184.242	180.23	40		12	200.874	78.735	9
15	159.994	54.969	40		7	150.811	211.712	59		13	214.946	252.908	41		8	209.271	178.836	19		7	173.363	171.462	42		7	136.621	58.766	65		9	98.79	145.417	133		8	184.201	180.641	41		12	203.176	77.867	11
15	162.114	55.695	41		7	150.708	211.89	60		13	215	254	42		10	175.37	179.356	0		7	173.893	171.21	43		7	136.35	59.293	66		9	98.735	145.285	134		8	184.255	179.88	42		12	199.624	78.666	12
15	161.103	55.4	42		7	150.879	211.812	61		15	103	0	0		10	173.008	176.825	1		7	173.892	171.314	44		7	134.361	59.694	67		9	99.015	144.949	135		8	184.025	179.897	43		12	199.075	77.212	13
15	161.698	55.47	43		7	150.898	212.31	62		15	105	0	1		10	173.371	176.226	2		7	173.701	171.487	45		7	134.916	59.518	68		9	98.979	144.432	136		8	184.045	180.078	44		12	202.441	78.211	14
15	161.826	54.28	44		7	150.863	211.966	63		15	105	0	2		10	175.953	174.071	3		7	173.415	171.445	46		7	134.499	59.401	69		9	98.831	144.514	137		8	184.95	179.733	45		12	203.154	77.169	15
15	163.572	55.156	45		7	150.841	212.248	64		15	107	0	3		10	175.805	176.268	4		7	173.731	171.378	47		7	134.372	59.323	70		9	99.037	144.35	138		8	184.5	178.954	46		12	201.117	77.106	16
15	162.428	53.383	46		7	150.968	212.545	65		15	105	0	4		10	175.028	175.25	5		7	173.379	171.133	48		7	134.092	59.261	71		9	98.896	144.418	139		8	184.155	179.606	47		12	201.656	76.633	17
15	162.672	54.465	47		7	150.582	211.93	66		15	107	0	5		10	175.087	173.493	6		7	173.765	171.39	49		7	134.519	59.446	72		9	98.521	144.469	140		8	184.077	179.156	48		12	198.767	79.466	19
15	162.239	54.903	48		7	150.711	212.02	67		15	108	0	6		10	174.615	172.768	7		7	174.186	171.051	50		7	134.326	59.497	73		9	99.305	144.501	141		8	183.797	179.351	49		12	199.759	79.213	20
15	162.46	55.095	49		7	150.986	212.13	68		15	106	0	7		10	172.837	177.15	8		7	173.974	171.001	51		7	133.897	59.521	74		9	99.211	144.653	142		8	184.767	179.355	50		12	199.337	79.179	21
15	161.773	54.586	50		7	150.83	212.284	69		15	105	0	8		10	171.223	172.887	9		7	173.557	171.301	52		7	134.705	59.403	75		9	98.758	143.819	143		8	184.507	179.439	51		12	199.499	78.372	22
15	162.041	54.563	51		7	150.73	212.26	70		15	105	1	9		10	172.861	173.731	10		7	173.655	171.075	53		7	134.185	59.355	76		9	98.858	144.045	144		8	184.426	179.179	52		12	203.567	75.885	23
15	161.805	54.149	52		7	151.083	212.083	71		15	103	0	10		10	175.733	173.995	11		7	173.594	171.143	54		7	133.998	59.172	77		9	98.916	144.676	145		8	184.417	179.699	53		12	201.734	75.247	24
15	162.364	54.734	53		7	150.955	212.192	72		15	103	0	11		10	174.25	173.928	12		7	173.678	171.376	55		7	134.474	59.56	78		9	98.644	144.312	146		8	184.17	179.848	54		12	202.012	73.771	26
15	158.91	52.663	54		7	150.888	212.046	73		18	154	0	0		10	174.617	172.338	13		7	173.509	171.287	56		7	134.106	59.193	79		9	98.963	144.395	147		8	183.689	179.069	55		12	203.105	75.941	27
15	157.72	53.083	55		7	150.959	211.947	74		18	154	0	1		10	173.962	169.104	14		7	173.406	171.186	57		7	134.705	59.494	80		9	99.477	144.273	148		8	184.527	179.462	56		12	203.684	77.866	28
15	157.629	53.914	56		7	150.826	212.145	75		18	153	0	2		10	174.576	168.825	15		7	174.042	171.522	58		7	134.531	59.774	81		9	99.331	144.536	149		8	183.862	179.507	57		12	202.646	77.285	29
15	159.745	51.108	57		7	151.191	211.887	76		18	154	0	3		10	173.993	168.083	16		7	173.887	171.183	59		7	134.061	59.491	82		9	99.799	143.922	150		8	183.809	180.145	58		12	201.63	74.69	30
15	160.173	51.926	59		7	150.895	212.226	77		18	154	0	4		10	175.035	167.916	17		7	173.922	171.584	60		7	134.474	59.961	83		9	99.664	143.954	151		8	184.235	180.117	59		12	200	74	31
15	158.679	47.567	60		7	151.02	211.892	78		18	154	0	5		10	174.094	168.535	18		7	173.831	171.346	61		7	134.845	60.011	84		9	99.511	144.397	152		8	183.68	180.274	60		12	201.114	73.093	32
15	158.119	46.622	61		7	151.066	212.264	79		18	153	0	6		10	173.73	168.801	19		7	173.645	171.48	62		7	134.005	59.635	85		9	99.299	143.498	153		8	183.583	179.752	61		12	199	71	33
15	155.252	47.547	62		7	151.058	212.062	80		18	154	0	7		10	175.354	169.184	20		7	174.023	171.689	63		7	134.308	59.442	86		9	98.987	143.602	154		8	183.904	180.218	62		16	60.258	75.67	0
15	155.136	45.051	63		7	151.156	211.848	81		18	154.145	0.922	8		10	179.031	170.252	21		7	173.705	171.101	64		7	134.257	59.255	87		9	99.211	144.295	155		8	184.063	180.336	63		16	59.615	75.65	1
16	128.486	56.619	0		7	150.933	212.348	82		18	155	0	9		10	178.705	169.349	23		7	173.609	171.23	65		7	134.361	59.281	88		9	99.103	144.545	156		8	183.989	180.284	64		16	56.13	78.169	2
16	132.271	58.345	1		7	151.162	212.112	83		18	154	0	10		10	178.672	169.646	24		7	173.715	171.612	66		7	134.235	59.479	89		9	99.011	144.553	157		8	184.047	180.291	65		16	57.015	76.099	3
16	128.529	56.478	2		7	150.601	212.282	84		18	154	0	11		10	177.851	170.428	25		7	173.899	171.591	67		7	135.01	59.719	90		9	98.977	144.906	158		8	184.146	180.185	66		16	55.532	78.53	4
16	128.947	56.525	3		7	150.741	212.222	85		18	154	0	12		10	180.16	169.35	26		7	173.946	171.264	68		7	136.283	59.521	91		9	98.632	144.468	160		8	184.198	179.921	67		16	55.562	78.61	5
16	128.962	57.327	4		7	151.005	212.213	86		18	153	0	13		10	182.376	169.547	28		7	173.718	171.491	69		7	135.613	59.19	92		9	98.567	144.294	161		8	184.107	180.077	68		16	55.726	77.797	6
16	128.739	56.268	5		7	152.073	212.055	87		18	153	0	14		10	183.954	171.273	29		7	173.612	171.073	70		7	136.154	59.107	93		9	98.726	144.547	162		8	184.185	179.978	69		16	55.52	78.361	8
16	127.876	57.009	6		7	151.636	212.095	88		18	153	0	15		10	184.083	171.509	31		7	173.672	171.447	71		7	135.984	59.689	94		9	98.52	144.52	163		8	183.803	179.825	70		16	56.293	77.437	9
16	128.759	56.683	7		7	151.826	212.115	89		18	154	1	16		10	184.239	171.335	32		7	174.12	171.667	72		7	135.687	58.777	95		9	98.396	144.665	164		8	183.629	179.487	71		16	55.605	78.947	10
16	128.523	56.394	8		7	151.773	212.037	90		18	154	0	17		10	182.289	168.159	33		7	173.702	171.353	73		7	136.403	59.411	96		9	98.284	144.183	165		8	183.782	180.198	72		16	56.753	78.269	11
16	128.743	56.931	9		7	151.709	212.09	91		18	154	0	18		10	183.684	170.185	34		7	174.175	171.38	74		7	136.166	59.012	97		9	98.244	144.903	166		8	184.091	179.985	73		16	58.083	76.409	12
16	129.151	56.719	10		7	151.742	211.955	92		18	154	0	19		10	182.155	169.3	35		7	173.969	171.165	75		7	135.766	58.831	98		9	98.22	144.848	167		8	183.929	180.179	74		16	57.569	77.846	13
16	128.896	56.833	11		7	151.659	212.055	93		18	154	0	20		10	181.655	171.282	36		7	174.149	171.456	76		7	136.25	58.931	99		9	98.528	144.524	168		8	183.842	180.016	75		16	57.672	76.05	14
16	128.574	57.057	12		7	151.607	212.134	94		18	153	0	21		10	185.215	171.312	37		7	174.292	171.502	77		7	136.317	58.973	100		9	98.841	143.799	169		8	184.056	180.042	76		16	56.715	77.315	15
16	129.189	57.19	13		7	151.991	212.171	95		18	153	0	22		10	184.955	172.605	38		7	174.055	171.232	78		7	137.003	58.711	101		9	98.442	144.662	170		8	183.922	180.237	77		16	55.95	77.554	16
16	128.599	57.297	14		7	151.991	212.149	96		18	154	0	23		10	183.708	176.442	39		7	174.034	171.631	79		7	136.946	59.101	102		9	98.377	144.384	171		8	184.376	180.301	78		16	59.669	75.706	17
16	129.129	57.153	15		7	151.893	212.18	97		18	154	0	24		10	184.252	173.012	40		7	174.045	171.26	80		7	136.691	59.089	103		9	98.941	144.289	172		8	185.097	180.188	79		16	61.976	76.493	18
16	129.221	57.331	16		7	151.824	212.176	98		18	154	0	25		10	183.312	174.718	41		7	173.834	171.255	81		7	135.857	59.247	104		9	98.843	143.915	173		8	185.776	179.566	80		16	59.682	76.343	19
16	129.304	56.654	17		7	151.892	212.269	99		18	154	0	26		11	104.977	180.156	0		7	174.229	171.593	82		7	136.794	60.341	105		9	98.743	144.632	174		8	185.375	179.539	81		16	60.648	75.912	20
16	129.512	57.029	18		7	151.64	212.279	100		18	153	0	27		11	105.706	180.475	1		7	173.747	171.396	83		7	136.381	59.623	106		9	98.975	144.101	175		8	184.332	180.045	82		16	60.758	75.834	21
16	129.338	56.795	19		7	151.514	212.137	101		18	154	0	28		11	105.082	181.376	2		7	174.121	171.84	84		7	136.781	59.434	107		9	100.327	146.535	176		8	184.295	180.629	83		16	60.838	76.376	22
16	129.833	56.58	20		7	151.425	212.17	102		18	154	0	29		11	104.986	181.011	3		7	173.895	171.799	85		8	125.702	74.355	0		9	100.139	147.023	177		8	184.349	180.53	84		16	61.177	77.104	23
16	128.698	56.528	21		7	151.62	212.13	103		18	154	0	30		11	105.296	181.333	4		7	173.631	171.539	86		8	125.083	73.944	1		9	100.209	145.792	178		8	184.377	180.079	85		16	61.775	76.252	24
16	128.802	57.129	22		7	151.561	212.261	104		18	154	0	31		11	105.107	180.845	5		7	173.534	171.414	87		8	125.482	73.457	2		9	100.539	146.795	179		8	184.159	179.719	86		18	127.634	77.906	1
16	130.294	57.011	23		7	151.635	212.149	105		18	154	0	32		11	104.591	182.133	6		7	173.755	171.36	88		8	125.496	74.002	3		9	100.127	145.911	180		8	183.974	180.274	87		18	126.12	77.907	2
16	129.036	56.696	24		7	151.382	212.324	106		18	154	0	33		11	106.213	181.207	7		7	173.503	171.424	89		8	125.032	73.473	4		9	98.875	144.762	181		8	184.678	179.751	88		18	124.726	76.374	3
16	128.302	57.141	25		7	151.485	212.275	107		18	154	0	34		11	105.9	181.025	8		7	173.721	171.406	90		8	124.992	74.313	5		9	98.175	144.01	182		8	184.411	179.528	89		18	127.233	77.781	4
16	129.335	56.848	26		7	151.391	212.027	108		18	154	0	35		11	106.753	182.512	9		7	173.937	171.525	91		8	125.185	74.208	6		9	97.658	143.476	183		8	183.612	179.5	90		18	127.331	77.618	5
16	129.192	56.89	27		7	151.54	212.113	109		18	154	0	36		11	107.826	180.92	10		7	173.692	171.421	92		8	125.167	74.471	7		9	97.278	143.864	184		8	184.2	179.071	91		18	127.214	78.401	6
16	127.394	57.789	28		7	151.464	212.242	110		18	153	0	37		11	108.816	180.942	12		7	173.829	171.288	93		8	125.683	74.196	8		9	97.43	143.524	185		8	184.407	179.268	92		18	125.486	75.471	8
16	129.008	56.802	29		7	151.572	212.265	111		18	153	0	38		11	109.919	181.009	13		7	173.848	171.587	94		8	126.086	74.004	9		9	98.333	143.354	186		8	184.295	179.47	93		18	127.113	77.044	9
16	129.811	57.15	30		7	151.582	212.302	112		18	153	0	39		11	114.445	180.351	14		7	172.842	171.761	95		8	125.967	74.299	10		9	99.296	142.899	187		8	184.068	179.565	94		18	130.042	74.923	10
16	130.411	56.89	31		7	151.601	212.208	113		18	154	0	40		11	116.24	182.655	15		7	171.151	170.815	96		8	124.976	74.412	11		9	99.274	143.324	188		8	184.171	179.09	95		18	131.166	75.388	11
16	128.937	56.769	32		7	151.572	211.786	114		18	154	0	41		11	115.431	183.057	16		8	107.8	175.519	0		8	124.99	74.726	12		12	151.595	130.841	0		8	184.417	179.805	96		18	127.382	77.257	12
17	140.008	57.118	0		7	151.556	211.635	115		18	154	0	42		11	115.879	183.218	17		8	109.572	174.605	1		8	124.907	73.956	13		12	151.133	131.127	1		8	184.767	179.424	97		18	127.902	76.909	13
17	138.525	57.471	1		7	151.665	211.917	116		18	154	0	43		11	118.852	184.939	19		8	109.847	172.54	2		8	124.698	73.976	14		12	151.674	129.405	2		8	184.652	178.942	98		18	131.27	76.717	14
17	138.583	56.947	2		7	151.231	212.09	117		18	154	0	44		11	116.27	183.333	20		8	111.477	172.47	3		8	124.759	74.197	15		12	152.428	131.29	3		8	184.105	179.582	99		18	127.085	76.498	15
17	139.295	58.063	3		7	151.442	212.27	118		18	154	0	45		11	120.144	183.997	21		8	110.992	171.987	4		8	124.831	74.082	16		12	152.036	130.654	4		8	184.245	179.839	100		18	131.079	73.931	16
17	137.813	56.406	4		7	151.382	212.289	119		18	153	0	46		11	119.07	184.863	22		8	111	173	5		8	124.78	74.399	17		12	153.776	133.062	5		8	183.355	179.335	101		18	130.649	71.278	18
17	136.918	59.063	5		7	151.091	212.627	120		18	154	0	47		11	117.443	184.769	23		8	110.874	174.056	6		8	124.938	74.443	18		12	154.708	135.075	6		8	183.763	180.004	102		18	127.908	73.319	19
17	137.602	58.394	6		7	151.221	212.259	121		18	154	0	48		11	116.329	183.066	25		8	111.103	173.956	7		8	125.08	74.121	19		12	154.038	136.43	7		8	184.038	179.548	103		18	128.861	76.211	20
17	137.562	58.726	7		7	151.235	212.221	122		18	153	0	49		11	117.587	184.853	26		8	113.279	174.427	8		8	125.707	74.879	20		12	154.676	139.021	8		8	184.278	179.801	104		18	126.876	78.908	21
17	136.014	56.96	8		7	151.341	212.01	123		18	154	0	50		11	117.103	183.383	27		8	111.237	172.766	9		8	125.158	74.219	21		12	152.621	134.66	9		8	184.862	179.999	105		18	122.141	78.056	22
17	138.072	57.473	9		7	151.404	212.141	124		18	154	0	51		11	117.966	184.665	28		8	110.933	172.545	10		8	125.315	74.133	22		12	155.728	137.092	10		8	184.899	179.336	106		18	119.349	80.469	23
17	137.701	58.218	10		7	151.204	212.192	125		18	154	0	52		11	116.972	185.79	29		8	109.644	172.858	11		8	125.655	74.165	23		12	155.665	136.585	11		8	184.894	179.871	107		18	119.765	77.294	24
17	136.472	56.523	11		7	151.516	211.956	126		18	154	0	53		11	117.625	185.131	30		8	112.207	170.657	12		8	125.347	74.206	24		12	156.013	139.762	12		8	185.154	179.436	108		18	119.214	81.451	25
17	134.713	55.49	12		7	151.682	212.27	127		18	154	0	54		11	117.322	185.009	31		8	109.162	172.493	13		8	125.214	74.342	25		12	156.509	139.729	13		8	184.615	179.908	109		18	119.771	83.494	26
22	172.276	60.593	1		7	151.434	211.914	128		18	154	0	55		12	151.654	179.987	0		8	108.826	173.314	14		8	125.733	74.486	26		13	49.064	132.484	0		8	184.221	180.248	110		19	41.356	78.148	1
22	173.28	60.348	2		7	151.456	212.108	129		18	154	0	56		12	149.874	178.895	1		8	109.313	173.398	15		8	125.469	74.412	27		13	46.481	130.839	1		8	184.808	180.03	111		19	41.701	79.528	2
22	173.74	59.469	3		7	151.357	211.898	130		18	154	0	57		12	146.191	180.151	2		8	111.199	171.869	16		8	125.962	74.27	28		13	47.007	131.433	2		8	184.676	179.822	112		19	43.432	79.879	3
22	173.51	61.049	4		7	151.659	211.892	131		18	153	0	58		12	145.527	182.062	3		10	125.369	174	0		8	125.729	74.445	29		13	45.581	130.781	3		8	184.905	179.929	113		19	44.521	79.206	4
22	173.882	60.243	5		7	151.407	211.807	132		18	154	0	59		12	146.777	179.963	4		10	125.449	174.014	1		8	125.191	74.339	30		13	45.837	131.763	4		8	184.536	180.328	114		19	43.773	80.693	5
22	172.849	60.166	6		7	151.762	211.854	133		18	153	0	60		12	144.824	181.206	5		10	125.502	173.771	2		8	125.401	74.119	31		13	44.487	131.193	5		8	184.345	180.061	115		19	43.536	79.223	6
22	173.472	60.794	7		7	151.818	212.15	134		18	154	0	61		12	145.885	180.95	6		10	126.533	173.417	3		8	125.644	74.747	32		13	41.705	131.169	6		8	184.246	180.052	116		19	43.389	78.796	7
22	175.658	60.7	8		7	151.623	211.981	135		18	154	0	62		12	146.618	180.848	7		10	126.273	173.591	4		8	125.876	74.694	33		13	41.314	135.181	7		8	184.452	179.641	117		19	40.867	80.172	8
22	172.931	59.95	9		7	151.604	211.966	136		18	152	0	63		12	146.084	180.853	8		10	126.413	173.488	5		8	125.498	74.702	34		13	39.849	136.106	8		8	184.603	180.522	118		19	42.465	79.497	9
22	174.108	59.893	10		7	151.709	211.892	137		18	154	0	64		12	145.144	180.971	9		10	125.727	173.736	6		8	125.308	74.315	35		13	42.857	133.666	9		8	184.746	180.562	119		19	41.674	77.578	10
22	173.613	60.177	11		7	151.782	211.967	138		18	154	0	65		12	141.977	181.623	10		10	125.366	173.998	7		8	125.531	74.62	36		13	41.281	133.434	10		8	184.953	179.76	120		19	41.649	79.307	11
22	175.83	59.803	12		7	152.087	212.052	139		18	153.195	2.198	66		14	197.463	181.167	0		10	125.449	173.417	8		8	125.15	74.676	37		13	38.913	135.215	11		8	185.043	179.355	121		19	45.597	79.63	12
22	176.116	59.959	13		7	151.808	211.927	140		18	153	1	67		14	197.049	180.539	1		10	125.741	173.043	9		8	125.122	74.432	38		13	36.804	132.614	12		8	184.711	179.892	122		19	42.603	80.966	13
22	173.861	59.497	14		7	151.896	211.754	141		18	153	0	68		14	196.431	180.492	2		10	125.975	173.795	10		8	124.68	74.758	39		13	36.102	132.79	13		8	184.665	179.882	123		19	45.259	79.87	14
22	172.202	59.741	15		7	151.871	211.864	142		18	154	0	69		14	198.924	180.75	3		10	126.233	173.4	11		8	124.804	74.68	40		13	35.487	132.053	14		8	184.842	179.829	124		19	47.753	80.012	15
22	173.434	60.248	16		7	151.914	212	143		18	154	0	70		14	198.768	180.574	4		10	125.652	174.287	12		8	124.733	74.637	41		13	32.849	129.797	15		8	185.421	179.683	125		19	48.275	81.365	16
22	172.489	59.896	17		7	151.932	211.65	144		18	154.809	1.03	71		14	199.236	180.22	5		10	125.727	173.351	13		8	124.828	74.453	42		14	165.209	132.787	0		8	184.969	180.391	126		20	103.084	82.239	0
22	172.554	59.361	18		7	151.835	211.759	145		18	154.731	0.8	72		14	199.379	180.463	6		10	125.955	173.586	14		8	125.536	73.458	43		14	164.801	133.337	1		8	184.938	179.74	127		20	103.421	81.656	1
22	172.499	60.237	19		7	151.824	212.048	146		18	153	0	73		14	198.941	180.381	7		10	126.511	173.913	15		8	125.004	74.292	44		14	164.935	133.427	2		8	184.927	179.495	128		20	103.454	80.463	2
22	171.876	59.32	20		7	150.983	212.228	147		18	154	0	74		14	199.011	179.447	8		10	126.425	173.424	16		8	125.244	74.26	45		14	165.414	133.255	3		8	184.921	179.088	129		20	102.241	80.658	3
22	171.319	58.912	21		7	151.189	212.319	148		18	153.98	1.629	75		14	199.733	179.49	9		10	125.951	173.824	17		8	125.194	74.356	46		14	164.98	132.897	4		8	184.647	179.397	130		20	103.486	80.421	4
22	172.702	60.299	22		7	151.162	212.47	149		18	154.052	1.124	76		14	199.364	180.357	10		10	125.838	173.545	18		8	125.252	74.468	47		14	165.268	133.364	5		8	184.876	179.761	131		20	103.56	79.129	5
22	170.99	59.2	23		7	151.026	212.404	150		18	154	0	77		14	198.651	180.142	11		10	125.727	173.462	19		8	125.551	74.698	48		14	165.192	133.264	6		8	185.131	180.021	132		20	103.939	79.656	6
22	173.014	59.898	24		7	151.095	212.496	151		18	154	0	78		14	200.517	180.148	12		10	126.419	173.589	20		8	125.69	73.493	49		14	165.257	133.206	7		8	185.058	179.9	133		20	103.693	80.899	7
22	172.247	60.115	25		7	150.919	212.319	152		18	154	0	79		14	199.989	180.913	13		10	126.117	173.568	21		8	125.8	74.007	50		14	164.918	132.859	8		8	184.324	180.741	134		20	104.282	82.808	8
22	173.192	59.68	26		7	151.019	212.485	153		18	154	0	80		14	198.349	180.179	14		10	126.588	174.18	22		8	125.428	73.844	51		14	165.431	132.948	9		8	184.499	180.558	135		20	103.262	80.505	9
22	173.02	59.408	27		7	150.887	212.632	154		18	154	0	81		14	197.866	180.45	15		10	126.242	174.178	23		8	125.086	74.749	52		14	165.722	133.35	10		8	184.869	180.281	136		20	102.824	82.853	10
22	172.638	59.838	28		7	150.983	212.765	155		18	153.993	0.653	82		14	199.238	179.948	16		10	125.894	173.966	24		8	124.834	74.354	53		14	165.681	133.295	11		8	184.924	179.969	137		20	103.662	80.364	11
22	171.87	59.338	29		7	150.847	212.547	156		18	154.694	1.307	83		14	199.107	180.465	17		10	125.488	173.24	25		8	124.966	74.921	54		14	164.785	133.243	12		8	184.652	179.9	138		20	103.381	83.468	12
22	172.298	59.792	30		7	150.989	212.497	157		18	155	0	84		14	198.635	181.161	18		10	125.995	173.258	26		8	125.43	74.517	55		14	165.35	133.017	13		8	184.542	180.03	139		20	103.35	80.658	13
22	171.923	59.736	31		7	150.947	212.522	158		18	154	0	85		14	197.89	180.79	19		10	125.444	174.226	27		8	125.077	74.784	56		14	165.175	133.233	14		8	185.043	179.847	140		20	103.342	83.124	14
22	172.365	59.248	32		7	150.895	212.724	159		18	153	0	86		14	198.156	180.022	20		10	125.449	173.419	28		8	125.244	74.348	57		14	165.45	133.173	15		8	185.039	180.204	141		20	104.315	82.553	15
22	172.343	59.831	33		7	150.825	212.316	160		18	154	0	87		14	196.994	180.412	21		10	125.558	173.913	29		8	125.266	74.009	58		14	164.961	132.954	16		8	184.765	180.156	142		21	136.734	83.46	0
22	173.307	59.916	34		7	150.744	212.287	161		18	153	0	88		14	197.646	180.244	22		10	125.572	174.078	30		8	124.811	74.818	59		14	166.616	133.153	17		8	184.968	180.713	143		21	136.743	81.98	1
22	172.16	60.071	35		7	151.324	211.979	162		18	153	0	89		14	199.3	180.312	23		10	125.909	173.737	31		8	125.218	74.844	60		14	165.173	132.805	18		8	184.773	180.203	144		21	136.177	82.77	2
22	174.275	59.416	36		7	151.274	212.19	163		18	154	0	90		14	198.02	181.085	24		10	126.271	173.891	32		8	124.937	74.901	61		14	165.392	132.706	19		8	184.751	180.485	145		21	135.999	82.851	3
22	172.894	59.962	37		7	150.768	212.516	164		18	154	0	91		14	198.098	180.84	25		10	126.14	174.336	33		8	124.76	74.263	62		14	166.31	133.102	20		8	184.964	179.975	146		21	136.331	84.1	4
22	172.922	59.964	38		7	151.17	212.103	165		18	153	0	92		14	197.62	180.316	26		10	125.614	173.799	34		8	125.063	74.616	63		14	164.917	132.689	21		8	184.454	180.117	147		21	136.563	84.613	5
22	173.275	59.983	39		7	151.128	212.177	166		18	154.327	0.715	93		14	199.185	180.255	27		10	125.907	173.521	35		8	124.819	74.079	64		14	165.903	133.337	22		8	184.571	180.015	148		21	137.076	83.671	6
22	173.367	60.769	40		7	150.975	212.326	167		18	153	0	94		14	197.285	180.426	28		10	125.789	173.754	36		9	108.6	75.157	0		14	165.975	132.978	23		8	184.991	179.953	149		21	139.409	85.017	7
22	172.568	60.236	41		7	150.988	212.157	168		18	154	0	95		14	197.774	179.86	29		10	125.257	174.267	37		9	108.507	74.48	1		14	166.37	133.051	24		8	184.59	180.175	150		21	137.491	84.174	8
22	172.863	60.077	42		7	151.009	212.059	169		18	153	0.674	96		14	197.68	180.293	30		10	126.183	174.145	38		9	107.898	75.392	2		14	166.993	133.81	25		8	184.139	179.959	151		21	134.537	86.006	9
22	173.483	60.421	43		7	151.199	212.544	170		18	155	0	97		14	197.403	180.803	31		10	125.32	177.407	39		9	108.167	74.617	3		14	167.184	133.264	26		8	184.382	179.634	152		21	137.48	83.653	10
22	173.443	60.026	44		7	151.033	212.1	171		18	155	0	98		14	198.66	180.974	32		10	123.562	175.184	40		9	108.527	76.09	4		14	166.363	133.646	27		8	184.545	179.949	153		21	141.65	85.243	11
22	173.229	59.906	45		7	150.873	212.257	172		18	154.515	2.337	99		14	200.535	179.772	33		10	125.179	174.345	41		9	108.275	75.136	5		14	167.544	134.043	28		8	184.457	179.625	154		21	144.621	86.705	12
22	173.129	59.623	46		7	151.045	212.215	173		18	154	0	100		14	198.313	179.345	34		10	123.131	175.165	43		9	108.987	74.563	6		14	164.934	133.434	29		8	184.105	179.721	155		21	143.243	85.86	13
22	171.592	59.705	47		7	150.997	212.279	174		18	154	0	101		14	198.387	180.333	35		10	121.321	174.297	44		9	108.346	75.402	7		14	166.419	134.142	30		8	184.787	179.726	156		21	145.469	84.793	14
22	172.741	59.989	48		7	150.88	212.253	175		18	154.246	0.853	102		14	197.879	179.142	36		10	123.661	174.421	45		9	108.388	74.207	8		14	168.146	133.794	31		8	184.64	179.399	157		22	153.956	82.951	0
22	172.057	59.631	49		7	151.074	212.296	176		18	153	0	103		14	198.009	179.191	37		10	122.092	177.681	46		9	108.171	74.084	9		14	166.886	134.322	32		8	184.518	179.503	158		22	154.203	83.869	1
22	172.669	59.781	50		7	150.906	212.207	177		18	152	0	104		14	199.885	176.87	38		10	121.491	174.339	47		9	109.018	75.18	10		14	165.166	132.6	33		8	184.573	179.763	159		22	152.429	82.682	2
22	173.296	59.995	51		7	150.993	212.502	178		18	154	0	105		14	198.634	178.204	39		10	119.887	172.981	48		9	109.059	73.672	11		14	165.438	133.282	34		8	184.29	179.758	160		22	154.202	83.841	3
22	173.276	59.544	52		7	150.883	212.329	179		18	154	0	106		14	199.872	179.069	40		10	119.39	173.522	49		9	108.36	74.54	12		14	165.602	133.704	35		8	184.004	179.576	161		22	153.891	82.98	4
22	173.743	59.712	53		7	150.816	212.702	180		18	154.168	1.927	107		14	201.859	175.51	41		10	120.125	174.266	50		9	108.605	73.272	13		14	166.731	133.888	36		8	183.973	179.656	162		22	152.127	83.941	5
22	173.475	60.228	54		7	150.871	212.425	181		18	156.058	5.387	108		14	204.474	175.085	42		10	120.833	175.844	51		9	107.977	75.52	14		14	167.284	133.831	37		8	184.188	179.7	163		22	150.307	79.739	6
22	173.736	59.806	55		7	150.615	212.365	182		19	124.241	26.761	0		14	205.359	175.646	43		10	119.433	172.852	52		9	108.09	73.716	15		14	165.141	132.98	38		8	183.89	179.787	164		22	148.853	78.639	8
22	172.639	60.143	56		7	151.036	212.458	183		19	124.92	26.872	1		14	202.654	175.711	45		10	120.919	175.161	53		9	108.475	74.805	16		14	165.253	133.04	39		8	184.221	180.216	165		22	149.464	78.025	9
22	172.387	59.754	57		7	150.965	212.412	184		19	125.407	27.347	2		14	202.911	176.235	46		10	120.38	173.114	54		9	108.675	74.58	17		15	118.03	133.664	0		8	184.52	180.114	166		22	148.16	79.875	10
22	172.912	59.676	58		7	150.695	212.447	185		19	125.427	26.705	3		14	203.475	178.094	47		10	120.516	173.744	55		9	109.158	73.843	18		15	117.838	133.362	1		8	185.178	180.53	167		22	149.841	77.697	11
22	172.866	59.311	59		7	150.846	212.525	186		19	125.727	27.202	4		14	201.797	176.203	48		10	121.898	175.081	56		9	107.205	75.156	19		15	117.861	134.389	2		8	184.7	180.555	168		22	151.843	79.557	12
22	173.394	59.321	60		7	150.974	212.281	187		19	124.818	27.736	5		14	201.837	177.096	50		10	121.885	175.269	57		9	108.265	76.959	20		15	118.702	134.037	3		8	184.632	180.726	169		23	172.083	83.173	0
22	172.858	59.728	61		7	150.774	212.335	188		19	125.225	27.189	6		14	201.298	175.248	51		10	120.385	174.633	58		9	108.463	75.724	21		15	117.597	133.443	4		8	184.857	180.662	170		23	172.424	84.763	1
22	172.81	60.25	62		7	150.859	212.644	189		19	125.657	27.287	7		15	172.99	182.458	0		10	120.824	174.726	59		9	108.13	74.635	22		15	117.381	134.22	5		8	184.376	180.418	171		23	172.394	83.053	2
22	172.375	59.199	63		7	150.728	212.075	190		19	125.212	27.934	8		15	172.72	181.049	1		10	121.683	175.113	60		9	107.838	74.836	23		15	114.088	135.884	6		8	184.061	180.912	172		23	171.727	83.651	3
22	172.603	59.281	64		7	150.897	212.694	191		19	124.155	28.033	9		15	172.696	180.512	2		10	119.029	173.535	61		9	108.313	72.322	24		15	114.241	138.598	7		8	183.28	180.633	173		23	172.697	83.948	4
22	172.836	59.427	65		7	150.896	212.427	192		19	125.985	27.806	10		15	173.72	179.926	3		10	121.018	174.617	62		9	108.176	74.615	25		15	113.334	138.188	8		8	183.492	180.162	174		23	172.059	85.621	5
22	172.603	59.601	66		7	150.807	212.497	193		19	125.326	27.51	11		15	172.835	181.927	4		10	121.437	175.372	63		9	108.235	75.138	26		15	113.111	138.356	9		8	184.038	180.632	175		23	170.814	84.888	6
22	172.77	59.681	67		7	150.843	212.762	194		19	125.321	27.256	12		15	172.82	181.275	5		10	121.608	175.806	64		9	108.152	74.356	27		15	115.08	139.134	10		8	184.621	180.163	176		23	172.516	84.505	7
22	172.426	59.759	68		7	150.98	212.845	195		19	124.878	27.383	13		15	172.752	181.541	6		10	120.856	174.516	65		9	108.151	74.129	28		15	115.518	137.629	11		8	183.829	180.659	177		23	171.558	83.439	8
22	172.079	60.094	69		7	151.096	212.778	196		19	125.176	27.572	14		15	172.819	180.44	7		10	120.799	173.318	66		9	107.995	73.94	29		15	116.507	135.264	12		8	183.92	180.664	178		23	172.35	85.39	9
22	172.498	60.302	70		7	151.375	212.613	197		19	124.752	27.155	15		15	171.593	181.62	8		10	120.43	173.725	67		9	107.863	74.954	30		15	117.872	132.741	13		8	183.808	180.669	179		23	172.21	86.345	10
22	172.899	60.08	71		7	151.131	212.689	198		19	124.85	27.285	16		15	170.2	180.997	9		10	121.309	174.75	68		9	108.123	74.095	31		15	119.105	133.653	14		8	184.588	180.779	180		23	172.683	85.827	11
22	173.008	60.46	72		7	151.209	212.604	199		19	124.99	25.34	17		15	173.138	181.651	10		10	120.38	173.906	69		9	108.146	73.602	32		15	118.465	133.367	15		8	184.005	180.39	181		23	172.45	85.696	12
22	173.116	60.252	73		7	151.188	212.686	200		19	125.259	26.41	18		15	172.685	180.861	11		10	120.095	174.103	70		9	108.32	74.206	33		15	116.461	133.932	16		8	184.314	180.803	182		23	171.936	85.912	13
22	172.537	60.715	74		7	150.999	212.494	201		19	125.08	25.526	19		15	172.23	180.796	12		10	118.766	174.683	71		9	108.976	75.645	34		15	117.35	133.847	17		8	184.055	180.612	183		23	168.875	86.599	14
22	172.637	60.298	75		7	150.769	212.463	202		19	125.218	26.08	20		15	173.031	180.822	13		10	120.129	174.182	72		9	108.034	73.909	35		15	117.579	133.923	18		8	184.103	180.769	184		23	167.161	87.361	15
22	172.063	60.355	76		7	151.047	212.609	203		19	125.263	25.712	21		15	171.319	180.975	14		10	120.47	174.217	73		9	108.228	73.78	36		15	117.861	133.89	19		8	184.215	180.402	185		23	166.357	91.445	16
22	172.854	60.015	77		7	150.797	212.68	204		19	124.788	25.037	22		15	171.58	181.746	15		10	120.581	173.918	74		9	108.804	74.835	37		15	116.633	134.784	20		8	184.073	180.248	186		23	167.321	88.824	17
22	172.446	60.356	78		7	150.881	212.394	205		19	125.538	24.78	23		15	172.587	180.218	16		10	120.808	175.027	75		9	107.57	73.653	38		15	118.742	133.869	21		8	184.02	179.693	187		23	168.425	87.563	18
22	172.859	59.671	79		7	150.879	212.511	206		19	124.823	26.33	24		15	169.367	178.047	17		10	121.581	174.985	76		9	108.438	76.489	39		15	119.349	132.061	22		8	183.811	180.126	188		26	173.087	85.628	0
22	172.219	60.523	80		7	150.716	212.687	207		19	125.506	25.298	25		17	153.557	183.267	0		10	122.156	174.118	77		9	108.272	73.959	40		16	191.954	133.547	0		8	183.801	180.461	189		26	174.903	85.869	1
22	172.792	60.186	81		7	150.769	212.434	208		19	125.571	25.333	26		17	152.974	182.97	1		10	123.045	174.824	78		9	108.599	75.702	41		16	191.788	134.83	1		8	183.854	180.104	190		26	179.273	83.871	2
22	172.875	60.247	82		7	150.784	212.49	209		19	125.026	26.01	27		17	154.439	183.317	2		10	124.789	174.843	79		9	108.742	74.531	42		16	190.816	135.835	2		8	184.325	180.383	191		26	180.691	83.995	3
22	172.914	59.981	83		7	150.848	212.571	210		19	124.972	26.587	28		17	153.625	184.345	3		10	121.71	174.796	81		9	108.447	74.847	43		16	190.847	134.24	3		8	184.091	180.406	192		26	179.293	83.635	4
22	173.147	59.72	84		7	150.493	212.672	211		19	125.854	25.666	29		17	154.298	182.972	4		10	121.54	173.769	82		9	109.078	75.106	44		16	189.632	136.949	4		10	123.45	181.973	0		26	179.511	84.632	5
22	168.42	59.032	85		7	150.517	212.728	212		19	125.508	25.644	30		17	157.362	185.371	5		10	123.193	173.749	83		9	109.336	75.519	45		16	187.381	136.965	5		10	123.888	182.266	1		26	180.574	84.617	6
22	169.809	61.892	86		7	150.735	212.663	213		19	125.809	25.862	31		17	155.206	184.772	6		12	190.442	174.035	3		9	108.436	73.391	46		16	188.705	137.387	6		10	122.924	182.558	2		26	180.307	83.688	7
22	168.855	59.108	87		7	150.496	212.505	214		19	125.871	25.169	32		17	154.65	182.889	7		12	189.198	174.689	4		9	107.961	74.091	47		16	187.385	137.427	7		10	124.308	182.259	3		26	180.027	83.13	8
22	168.611	60.621	88		7	148.899	212.146	215		19	124.317	26.058	33		17	153.469	178.494	8		12	190.377	175.232	5		9	108.78	74.646	48		16	189.238	138.173	8		10	124.05	182.047	4		26	179.848	83.777	9
22	170.807	60.779	89		7	148.996	213.847	216		19	125.305	25.655	34		17	154.651	182.519	9		12	188.811	175.123	6		9	107.95	74.835	49		16	188.687	137.181	9		10	123.805	182.112	5		26	180.143	84.737	10
22	168.846	60.26	90		7	149.1	212.852	217		19	123.228	26.895	35		17	153.715	183.663	10		12	189.517	175.038	7		9	108.689	75.048	50		16	188.849	136.921	10		10	123.457	182.526	6		26	180.303	84.95	11
22	168.988	59.8	91		7	149.165	213.111	218		19	124.042	25.507	36		17	154.292	183.799	11		12	190.013	175.706	8		9	108.633	74.789	51		16	189.065	136.366	12		10	123.686	182.645	7		26	179.997	84.013	12
22	169.357	60.254	92		7	149.734	213.037	219		19	124.393	25.976	37		17	154.264	183.875	12		12	189.798	175.041	9		9	108.19	74.232	52		16	190.083	136.365	13		10	123.23	181.977	8		26	180.771	84.018	13
22	170.471	60.298	93		7	148.926	213.549	220		19	123.395	27.227	38		17	156.453	184.465	13		12	189.782	175.17	10		9	108.151	73.671	53		16	187.796	135.59	14		10	123.754	181.509	9		26	180.677	82.489	14
22	169.653	60.794	94		7	149.063	213.026	221		19	124.563	25.766	39		17	155.523	184.539	14		12	190.605	174.649	11		9	108.679	74.062	54		16	184.369	132.983	15		10	123.639	181.92	10		26	181.563	84.149	15
22	169.751	60.717	95		7	148.12	212.828	222		19	126.354	24.873	40		17	155.211	183.763	15		12	189.272	175.681	12		9	108.21	74.699	55		16	186.085	131.153	16		10	123.568	182.288	11		26	179.125	86.186	16
22	168.551	59.847	96		7	148.975	213.214	223		19	124.893	25.118	41		17	154.589	184.292	16		12	189.02	174.903	13		9	108.017	73.898	56		16	189.471	130.859	17		10	123.635	182.267	12		26	178.454	84.515	17
22	167.221	58.687	97		7	148.682	213.431	224		19	124.392	25.693	42		17	155.552	183.647	17		12	190.003	175.129	14		9	108.055	74.198	57		19	144.792	135.887	0		10	122.999	182.042	13		30	204.821	83.219	0
22	167.068	58.6	98		7	149.151	213.249	225		19	125.669	25.246	43		17	154.57	183.875	18		12	189.915	174.905	15		9	109.545	76.501	58		19	144.663	137.4	1		10	123.259	182.09	14		30	205.856	84.87	1
22	166.644	58.474	99		7	149.03	213.786	226		19	124.742	26.987	44		17	154.53	184.305	19		12	189.375	175.697	16		9	108.588	74.496	59		19	145.233	135.981	2		10	123.554	181.913	15		30	204.102	85.644	2
22	166.736	59.156	100		7	149.017	213.344	227		19	124.903	26.231	45		17	154.606	183.899	20		12	189.903	174.811	17		9	108.204	74.13	60		19	146.071	135.99	3		10	123.366	182.012	16		30	203.253	83.913	3
22	167.232	58.95	101		7	148.854	213.316	228		19	124.756	26.731	46		17	155.282	184.291	21		12	190.458	175.256	18		12	177.521	66.551	0		19	146.764	137.184	4		10	123.512	182.532	17		30	202.646	83.517	4
22	167.185	59.168	102		7	149.234	213.209	229		19	125.564	25.19	47		17	154.106	183.647	22		12	190.629	174.649	19		12	177.992	66.792	1		19	146.294	135.461	5		10	123.462	182.406	18		30	204.337	85.063	5
22	167.687	58.968	103		7	149.048	212.999	230		19	124.917	25.934	48		17	152.036	180.094	23		12	192.528	170.947	20		12	177.866	66.726	2		19	145.25	135.133	6		10	123.513	182.319	19		30	205.077	83.369	6
22	167.338	58.723	104		7	146.688	211.411	231		19	125.28	25.819	49		17	154.544	182.685	24		12	190.846	170.131	21		12	178.056	66.863	3		19	144.183	136.198	7		10	123.674	182.312	20		30	203.75	80.31	7
22	167.313	58.387	105		7	150.598	212.785	232		19	127.242	25.135	50		17	152.297	185.064	25		17	177.359	177.423	0		12	178.098	66.856	4		19	146.507	135.362	8		10	123.756	181.856	21		30	204.674	82.978	9
22	167.78	57.916	106		7	150.212	212.636	233		19	126.29	25.832	51		17	155.319	185.271	26		17	178.232	177.67	1		12	178.044	66.659	5		19	145.076	137.316	9		10	123.889	182.381	22		30	202.437	83.925	10
22	168.074	57.869	107		7	150.776	212.707	234		19	125.201	25.55	52		17	154.392	184.335	27		17	177.752	178.089	2		12	178.264	66.583	6		19	145.145	132.687	10		10	124.18	182.08	23		30	202.446	84.703	11
22	167.999	57.9	108		7	150.742	212.51	235		19	124.964	25.636	53		17	155.29	183.941	28		17	178.458	177.399	3		12	177.834	66.577	7		19	145.6	135.15	11		10	123.789	182.254	24		30	205.102	82.722	13
22	168.38	58.449	109		7	151	212.54	236		19	125.145	25.402	54		17	155.51	183.345	29		17	177.702	177.432	4		12	177.928	67.107	8		19	145.948	135.764	12		10	123.594	182.295	25		30	205.129	83.897	14
22	168.014	57.879	110		7	150.748	212.498	237		19	125.146	25.789	55		17	155.436	184.002	30		17	177.6	177.092	5		12	178.532	67.178	9		19	145.869	135.625	13		10	124.27	181.823	26		30	206.863	85.34	15
22	167.909	57.782	111		7	149.993	212.507	238		19	125.576	25.656	56		17	152.796	180.931	31		17	177.868	176.73	6		12	178.226	66.882	10		19	144.569	133.324	14		10	124.443	181.944	27		32	62.843	84.88	0
22	167.557	57.645	112		7	150.101	212.502	239		19	124.779	25.415	57		17	153.479	178.102	33		17	176.759	177.795	7		12	178.419	67.009	11		19	145.938	135.878	15		10	123.869	181.941	28		32	60.359	87.867	1
22	168.05	57.884	113		7	150.701	212.318	240		19	125.216	25.372	58		17	154.647	180.406	34		17	177.268	177.295	8		12	178.21	66.687	12		19	144.613	135.599	16		10	124.047	182.234	29		32	61.892	88.168	2
22	168.633	57.786	114		7	150.143	212.558	241		19	126.408	24.988	59		17	154.463	183.463	35		17	177.289	178.099	9		12	178.218	67.129	13		19	143.87	137.215	17		10	123.336	181.976	30		32	62.539	86.96	3
22	168.456	58.116	115		7	150.091	212.711	242		19	126.119	24.921	60		17	154.968	184.035	36		17	176.618	177.459	10		12	178.3	66.996	14		19	145.859	136.213	18		10	123.192	181.814	31		32	62.068	86.622	4
22	168.652	57.741	116		7	150.264	212.968	243		19	126.136	24.814	61		17	156.387	184.045	37		17	178.145	178.063	11		12	178.391	66.683	15		19	145.037	134.436	19		10	123.073	181.925	32		32	61.883	87.347	5
22	168.521	57.608	117		7	150.005	213.102	244		19	126.042	24.848	62		17	154.302	183.861	38		17	177.399	177.269	12		12	178.539	66.715	16		19	145.81	132.143	20		10	123.667	181.942	33		32	63.129	89.494	6
22	168.725	57.968	118		7	149.808	212.752	245		19	127.153	24.342	63		17	155.346	184.547	39		17	175.847	177.819	13		12	178.724	67.151	17		19	146.459	131.366	21		10	123.277	181.926	34		32	63.561	90.011	7
22	167.955	58.686	119		7	149.601	212.971	246		19	124.347	25.492	64		17	153.885	183.276	40		17	175.554	178.08	14		12	178.495	66.828	18		19	145.788	132.513	22		10	123.354	181.681	35		32	63.388	85.634	8
22	168.023	58.594	120		7	149.174	212.841	247		19	126.122	25.447	65		17	152.979	178.823	41		17	176.885	178.132	15		12	178.615	66.84	19		19	145.858	132.401	23		10	123.356	182.08	36		32	62.315	84.091	9
22	168.183	58.492	121		7	150.117	213.05	248		19	126.952	25.245	66		17	149.816	177.737	42		17	176.781	178.333	16		12	177.761	66.965	20		19	146.186	131.846	24		10	124.199	181.41	37		32	63.13	87.497	10
22	168.761	58.513	122		7	150.102	212.932	249		19	126.799	26.461	67		17	152.003	176.995	43		17	176.467	177.999	17		12	177.511	66.829	21		19	146.21	133.114	25		10	123.221	182.401	38		32	62.95	88.176	11
22	168.802	58.493	123		7	150.041	212.966	250		19	125.045	27.074	68		17	150.307	175.868	44		17	176.992	177.607	18		12	178.017	67.248	22		19	144.297	134.674	26		10	123.613	182.4	39		32	62.358	87.382	12
22	168.858	58.434	124		7	149.734	213.016	251		19	125.609	25.782	69		17	148.645	176.661	45		17	177.212	177.959	19		12	177.662	67.176	23		19	144.846	134.204	27		10	123.648	182.731	40		32	62.007	87.168	13
22	168.499	57.731	125		7	150.089	213.223	252		19	124.949	26.805	70		17	147.801	177.35	47		17	176.507	177.319	20		12	177.989	66.982	24		19	144.277	134.357	28		10	123.545	181.985	41		32	61.301	85.626	14
22	168.536	58.542	126		7	149.942	213.372	253		19	125.492	26.291	72		17	146.63	178.659	48		17	176.256	177.572	21		12	178.087	67.179	25		19	145.274	133.797	29		10	124.07	182.243	42		32	63.303	84.234	15
22	167.849	58.439	127		7	149.997	213.183	254		19	125.445	25.614	73		17	146.112	179.792	49		17	177.012	177.371	22		12	178.192	67.076	26		19	143.808	134.092	30		10	123.197	181.975	43		32	60.123	85.388	16
22	168.079	58.429	128		7	149.736	213.154	255		19	125.034	26.356	74		17	144.057	180.648	50		17	176.989	177.069	23		12	178.209	66.724	27		22	88.416	136.676	0		10	123.786	182.634	44		32	60.071	83.778	17
22	168.045	58.454	129		7	149.691	213.108	256		19	125.652	26.46	75		17	146.418	178.932	51		17	177.088	177.116	24		12	178.025	66.979	28		22	87.068	136.637	1		10	123.25	182	45		32	58.471	82.599	18
22	167.984	58.12	130		7	149.97	213.268	257		19	124.438	26.8	76		17	146.726	179.804	52		17	177.311	177.21	25		12	178.371	66.889	29		22	88.047	136.303	2		10	123.032	182.366	46		32	56.354	86.346	19
22	167.86	58.133	131		7	149.24	213.093	258		19	126.145	25.105	77		17	147.442	179.572	53		17	177.909	177.231	26		12	178.543	66.897	30		22	87.082	136.537	3		10	123.68	182.111	47		34	91.067	89.204	0
22	167.526	58.103	132		7	148.837	213.406	259		19	127.462	24.148	78		17	146.74	179.911	55		17	177.621	177.499	27		12	178.508	66.835	31		22	89.487	135.913	4		10	123.835	181.982	48		34	90.176	88.421	1
22	167.38	58.219	133		7	148.549	213.363	260		19	126.96	25.447	79		17	145.402	180.322	56		17	177.703	177.557	28		12	178.065	66.714	32		22	85.998	135.96	5		10	123.804	182.116	49		34	90.459	88.975	2
22	167.011	58.297	134		7	148.49	213.456	261		19	128.119	24.848	80		17	144.086	181.226	57		17	176.852	177.509	29		12	178.144	66.614	33		22	87.463	136.435	6		10	123.125	182.367	50		34	91.52	89.197	3
22	167.346	58.382	135		7	148.824	213.461	262		19	126.61	25.139	81		17	146.957	181.014	58		17	177.827	177.421	30		12	178.023	66.63	34		22	86.982	136.307	7		10	123.241	182.239	51		34	91.944	89.736	4
22	167.339	57.517	136		7	148.893	213.626	263		19	123.167	27.16	82		17	148.152	176.94	59		17	177.885	177.837	31		12	177.953	66.97	35		22	87.5	135.69	8		10	123.649	182.037	52		34	91.853	89.782	5
22	166.755	57.909	137		7	148.619	213.533	264		19	120.046	30.022	83		17	148.311	176.781	60		17	177.769	177.748	32		12	177.674	66.151	36		22	86.769	136.019	9		10	123.262	181.901	53		34	91.36	89.164	6
22	167.741	58.451	138		7	149.008	213.307	265		22	0	29	0		17	148.366	176.241	61		17	178.133	177.901	33		12	178.126	66.589	37		22	87.256	138.317	10		10	123.39	182.226	54		34	91.175	90.312	7
22	167.456	57.86	139		7	148.835	213.482	266		22	0	30	1		17	148.719	176.035	62		17	178.096	177.766	34		12	178.001	67.022	38		22	87.727	136.902	11		10	123.265	182.016	55		34	91.302	89.338	8
22	167.776	58.365	140		7	148.931	213.365	267		22	0	30	2		17	148.954	177.708	63		17	178.426	177.966	35		12	177.988	67.221	39		24	158.919	150.768	0		10	123.826	181.977	56		34	91.156	89.381	9
22	167.829	58.355	141		7	148.94	213.42	268		22	0	29	4		17	146.547	181.504	64		17	177.85	177.399	36		12	178.141	67.056	40		24	158.928	151.268	1		10	123.663	182.355	57		34	92.009	89.09	10
22	167.928	57.998	142		7	149.059	213.342	269		22	0	30	5		17	147.88	180.17	65		17	177.235	178.19	37		12	178.164	66.994	41		24	157.911	151.605	2		10	122.848	181.516	58		34	91.51	90.274	11
22	167.807	58.207	143		7	148.768	213.364	270		22	0	29	6		17	147.339	179.243	66		17	177.427	178.282	38		12	178.323	67.087	42		24	157.46	150.704	3		10	123.111	181.566	59		34	91.384	89.002	12
22	167.603	58.427	144		7	149.035	213.323	271		22	0	29	7		17	148.027	177.738	67		17	177.227	177.615	39		12	178.35	67.029	43		24	158.26	151.564	4		10	123.627	181.508	60		34	91.221	89.668	13
22	167.441	58.209	145		7	149.117	213.376	272		22	0	30	8		17	146.697	181.091	68		17	178.31	177.481	40		12	178.342	67	44		24	157.538	151.355	5		10	123.472	181.692	61		34	93.201	91.359	14
22	167.725	58.196	146		7	148.799	213.357	273		22	0	30	9		17	146.682	179.61	69		17	177.409	178.029	41		12	178.088	66.81	45		24	157.768	150.9	6		10	122.983	181.59	62		34	95.32	90.506	15
22	167.588	58.505	147		7	148.79	213.569	274		22	0	31	10		17	147.045	178.224	70		19	172.099	180.374	0		12	177.998	66.774	46		24	157.85	151.34	7		10	123.474	181.414	63		34	92.909	90.926	16
22	167.979	58.197	148		7	148.946	213.231	275		22	0	29	11		17	146.429	180.048	71		19	172.569	178.086	1		12	178.239	67.01	47		24	158.132	151.707	8		10	123.584	181.712	64		34	93.682	91.33	17
22	168.294	58.015	149		7	148.637	213.502	276		22	0	30	12		17	146.011	179.367	72		19	172.592	178.838	2		12	178.451	66.86	48		24	157.571	151.738	9		10	123.118	181.79	65		35	126.373	88.226	0
22	168.573	58.089	150		7	148.71	213.285	277		22	0	27	13		17	146.435	180.593	73		19	170.238	178.177	3		12	178.77	67.928	49		24	157.336	151.698	10		10	123.058	181.682	66		35	127.887	87.411	1
22	168.675	58.013	151		7	148.833	213.688	278		22	0	28	14		17	145.249	180.976	74		19	170.782	177.817	4		12	178.928	67.901	50		24	158.457	151.839	11		10	123.143	182.056	67		35	128.951	89.043	2
22	168.665	58.537	152		7	149.093	213.712	279		22	0	29	15		17	145.634	180.023	75		19	169.81	177.024	5		12	180.344	68.243	51		24	158.03	151.818	12		10	123.252	181.88	68		35	127.782	88.284	3
22	167.967	58.531	153		7	149.056	213.713	280		22	0	31	16		17	145.307	181.195	76		19	171.007	176.53	6		12	178.156	68.745	52		24	158.295	150.774	13		10	122.816	182.689	69		35	128.931	88.298	4
22	168.347	58.367	154		7	148.844	213.498	281		22	1.622	30.047	17		17	145.863	181.626	77		19	172.29	175.691	8		12	182.864	67.882	53		24	157.802	150.109	14		10	122.981	182.689	70		35	127.954	89.161	5
22	167.713	58.153	155		7	148.299	213.984	282		22	0	29	18		17	146.065	181.757	78		19	172.815	176.21	9		12	180.265	69.026	54		24	157.703	151.051	15		10	122.972	182.894	71		35	127.813	87.124	6
22	167.563	58.106	156		7	148.852	213.852	283		22	0	29	19		17	145.713	181.264	79		19	170.85	177.888	10		12	179.537	68.351	56		24	157.775	151.057	16		10	123.195	183.809	72		35	128.37	89.728	7
22	167.575	58.883	157		7	148.853	213.517	284		22	0	30	20		17	145.835	180.561	80		19	168.661	180.006	11		12	178.964	68.32	57		24	157.703	151.069	17		10	123.498	182.912	73		35	128.741	89.132	8
22	167.742	58.899	158		7	149.028	214.093	285		22	0	29	21		17	146.001	179.348	81		19	167.94	178.88	12		12	178.678	68.708	59		24	158.018	150.445	18		10	122.233	183.545	74		35	128.157	88.799	9
22	168.177	58.061	159		7	148.989	214.143	286		22	0	30	22		17	147.542	179.739	82		19	167.801	179.749	13		12	177.099	69.561	60		24	157.317	150.385	19		10	123.182	183.521	75		35	128.338	89.561	10
22	168.071	58.253	160		7	149.195	213.949	287		22	0	31	23		17	147.232	181.515	83		20	217.783	178.207	0		13	118.046	68.345	0		24	157.57	150.66	20		10	122.974	181.867	76		35	128.081	88.861	11
22	168.203	57.776	161		7	149.266	213.717	288		22	0	30	24		17	146.252	180.055	84		20	217.815	178.115	1		13	118.002	67.607	1		24	157.43	152.823	21		10	123.642	182.051	77		35	127.936	88.824	12
22	168.057	57.884	162		7	149.267	213.997	289		22	1.48	28.611	25		17	145.791	181.585	85		20	216.146	178.088	2		13	117.893	68.247	2		24	157.541	153.286	22		10	123.784	182.508	78		35	128.019	87.807	13
22	167.944	58.418	163		7	149.029	213.765	290		22	0	29	26		17	145.525	180.643	86		20	218.771	178.017	3		13	117.721	67.794	3		24	157.958	151.554	23		10	123.709	182.036	79		35	128.183	88.956	14
22	168.727	58.462	164		7	148.857	213.797	291		22	0.954	30.611	27		17	146.7	180.962	87		20	217.345	177.472	4		13	118.062	68.053	4		24	157.7	152.493	24		10	123.707	181.956	80		35	128.125	86.806	15
22	168.017	58.34	165		7	148.267	213.891	292		22	0	30	28		17	147.063	180.59	88		20	217.847	179.095	5		13	118.076	68.827	5		24	158.04	152.29	25		10	124.595	182.056	81		35	127.851	87.173	16
22	168.181	57.782	166		7	148.688	213.895	293		22	0	29	29		17	146.314	181.013	89		20	217.585	176.714	6		13	118.1	67.778	6		24	158.001	152.754	26		10	124.867	182.457	82		35	128.851	88.729	17
22	167.987	58.535	167		7	148.586	213.924	294		22	0	29	30		17	146.535	181.563	90		20	217.172	177.715	7		13	117.697	67.545	7		24	157.575	152.507	27		10	123.715	181.96	83		35	127.713	87.087	18
22	167.246	57.729	168		7	148.788	213.731	295		22	1.779	30.609	31		17	145.824	180.366	91		20	215.861	179.326	8		13	117.511	67.499	8		24	157.683	151.055	28		10	124.684	182.225	84		35	127.974	87.547	19
22	167.169	58.353	169		7	148.762	213.969	296		22	0	33	32		17	146.363	179.493	93		20	215.842	181.122	9		13	117.696	67.002	9		26	133.668	153.719	0		10	124.418	182.375	85		35	128.026	87.982	20
22	166.848	57.956	170		7	148.472	213.805	297		22	0	31	33		17	146.805	178.741	94		20	215.592	181.668	10		13	118.004	67.731	10		26	134.679	151.155	1		10	124.694	181.995	86		35	128.164	88.508	21
22	167.095	58.456	171		7	148.437	213.785	298		22	0	31	34		17	146.25	180.207	95		22	238.832	174.879	1		13	117.775	67.551	11		26	138.139	153.888	2		10	123.884	182.613	87		35	127.006	88.967	22
22	166.831	57.604	172		7	148.876	214.039	299		22	0	29	35		17	146.558	178.496	96		22	237.577	175.828	2		13	118.405	67.28	12		26	136.019	151.132	3		10	123.77	182.63	88		35	128.332	88.475	23
22	168.098	57.492	173		7	148.514	214.23	300		22	2.721	27.334	37		17	144.174	178.924	97		22	236.619	180.528	3		13	118.42	67.268	13		26	136.14	150.094	4		10	124.068	182.506	89		35	126.988	88.788	24
22	167.882	57.889	174		7	148.861	213.609	301		22	0	29	38		17	146.89	179.769	98		22	234.912	180.748	4		13	118.419	67.541	14		26	135.985	149.815	5		10	123.938	182.091	90		35	128.948	87.834	25
22	168.453	58.733	175		7	148.697	213.318	303		22	0	30	40		17	146.854	176.381	99		22	236.077	180.911	5		13	118.269	67.059	15		26	134.743	147.979	6		10	123.809	182.75	91		35	128.756	87.913	26
22	168.282	58.893	176		7	148.087	213.236	304		22	3.601	26.714	41		17	143.837	178.091	100		22	236.567	182.476	6		13	117.873	67.584	16		26	135.572	149.91	8		10	123.845	181.815	92		35	128.871	89.029	27
22	168.471	58.98	177		7	147.951	214.11	305		22	6.783	24.039	42		17	142.32	179.245	101		22	233.544	181.156	7		13	117.812	68.092	17		26	135.96	151.319	9		10	124.264	182.485	93		35	128.094	87.386	28
22	168.367	59.37	178		7	148.7	214.109	306		22	5.028	26.783	43		17	143.52	180.341	102		22	235.692	181.91	8		13	117.589	67.901	18		26	135.288	151.599	10		10	123.866	182.465	94		35	129.442	86.937	29
22	168.283	59.035	179		7	148.559	214.481	307		24	150.173	28.983	0		17	143.467	179.937	103		22	237.137	179.892	9		13	117.972	67.548	19		26	133.57	153.973	11		10	124.13	182.374	95		35	128.066	87.6	30
22	167.756	58.575	180		7	148.144	214.021	308		24	150.088	28.88	1		17	143.87	180.403	104		22	235.617	181.013	11		13	117.62	67.565	20		26	132.102	152.877	12		10	123.717	182.366	96		35	129.56	90.151	31
22	168.044	58.593	181		7	148.122	214.061	309		24	145.198	29.181	2		17	143.684	180.029	105		22	235.638	182.075	12		13	118.26	67.75	21		26	130.523	150.15	13		10	123.619	181.912	97		35	128.864	89.776	32
22	167.964	58.692	182		7	148.462	213.815	310		24	148.496	28.479	3		17	143.543	180.254	106		22	236.275	182.858	13		13	118.15	68.087	22		26	130.953	150.91	14		10	123.071	182.116	98		35	127.784	87.759	33
22	167.73	58.261	183		7	148.001	214.392	311		24	146.656	27	4		17	143.791	180.248	107		22	236.683	180.122	14		13	117.963	68.525	23		27	101.977	154.721	0		10	123.284	182.039	99		35	127.265	87.956	34
22	164.553	60.214	184		7	148.656	214.524	312		24	148.502	24.96	5		17	143.304	180.076	108		22	236.148	181.684	15		13	118.497	68.512	24		27	101.318	155.264	1		10	123.803	182.51	100		35	129.101	88.703	35
23	189.025	58.784	0		7	148.607	214.238	313		24	144.076	24.015	6		17	142.215	180.882	109		23	139.645	180.294	0		13	118.123	68.642	25		27	100.94	155.576	2		10	123.483	182.615	101		35	129.455	88.652	36
23	188.94	59.345	1		7	148.5	214.391	314		24	148.015	25.585	7		17	142.43	181.569	110		23	135.113	179.944	1		13	118.041	68.202	26		27	101.419	154.761	3		10	123.307	182.088	102		35	128.255	87.191	37
23	189.035	59.541	2		7	148.65	214.012	315		24	147.794	25.46	8		17	143.497	181.227	111		23	137.675	179.776	2		13	117.971	68.446	27		27	100.153	156.979	4		10	123.31	181.936	103		35	128.454	88.348	38
23	188.664	59.937	3		7	148.592	213.973	316		24	149.3	23.721	9		17	142.116	180.892	112		23	136.417	182.135	3		13	117.85	68.095	28		27	102.042	156.183	5		10	123.691	181.498	104		35	128.93	90.422	39
23	188.699	59.285	4		7	148.553	214.294	317		24	151.318	26.141	10		17	143.48	181.483	113		23	137.818	180.76	4		13	118.075	68.509	29		27	100.575	155.999	6		10	123.547	182.063	105		35	129.366	89.62	40
23	189.292	59.543	5		7	148.395	214.063	318		24	151.076	28.495	11		17	143.204	180.453	114		23	137.696	181.491	5		13	118.243	68.521	30		27	101.309	155.883	7		10	123.638	181.837	106		35	128.195	87.509	41
23	188.358	59.696	6		7	148.426	213.993	319		24	150.22	27.776	12		17	142.013	181.054	115		23	138.045	179.942	6		13	117.954	67.948	31		27	101.527	155.56	8		10	124.001	182.07	107		39	100.067	91.496	2
23	187.204	59.057	7		7	148.513	214.501	320		24	152.304	23.629	13		17	142.685	180.856	116		23	137.872	179.056	7		13	118.173	67.795	32		27	100.304	155.867	9		10	124.096	181.834	108		39	100.982	89.146	3
23	187.312	59.112	8		7	147.871	214.373	321		24	152.079	23.892	14		17	140.512	181.077	117		23	137.435	179.827	8		15	98.314	89.803	0		27	98.859	155.795	11		10	123.797	181.499	109		39	100.563	91.003	4
23	188.842	59.182	9		7	147.969	214.378	322		24	153.965	21.994	15		17	142.928	180.607	118		23	136.225	180.67	10		15	99.117	90.172	1		27	102.645	155.047	12		10	124.314	181.779	110		39	100.292	92.358	5
23	188.487	59.485	10		7	148.106	214.281	323		24	152.353	21.873	16		17	141.828	181.383	119		23	137.957	179.265	11		15	98.727	89.736	2		27	102.636	157.924	13		10	124.049	182.083	111		39	98.845	91.973	6
23	189.065	59.616	11		7	148.142	214.404	324		25	3.937	29.672	0		19	203.579	182.658	0		23	135.656	180.567	12		15	99.227	89.966	3		27	100.245	154.643	14		10	123.751	182.013	112		39	99.267	91.087	7
23	188.148	58.682	12		7	148.735	214.199	325		25	4.125	31.607	1		19	204.857	183.744	1		23	132.052	179.726	13		15	98.636	89.929	4		30	49.252	155.507	0		10	123.862	181.999	113		39	98.647	90.723	8
23	188.101	58.417	13		7	148.691	213.716	326		25	4.153	30.197	2		19	205.674	181.986	2		24	161.265	181.053	0		15	98.797	89.884	5		30	48.048	150.953	1		10	124.108	182.67	114		39	99.695	92.102	9
23	188.892	59.161	14		7	148.663	214.192	327		25	4.233	28.924	3		19	204.626	182.313	3		24	162.882	181.732	1		15	98.96	90.198	6		30	50.5	150.946	2		10	123.229	181.998	115		39	99.706	91.794	10
23	188.656	59.068	15		7	148.931	213.539	328		25	5.801	29.469	4		19	202.044	182.157	4		24	163.683	182.215	2		15	99.008	89.666	7		30	47.932	154.806	3		10	123.385	181.882	116		39	99.993	92.575	11
23	188.562	58.824	16		7	148.546	214.132	329		25	4.085	31.215	5		19	202.196	182.606	5		24	162.055	182.38	3		15	99.109	89.878	8		30	47.331	153.731	4		10	124.303	182.105	117		39	98.977	92.018	12
23	188.346	58.978	17		7	148.715	213.857	330		25	4.873	30.41	6		19	203.124	184.636	6		24	163.109	180.926	4		15	98.725	90.046	9		30	47.902	150.798	5		10	123.933	182.125	118		39	98.758	91.383	13
23	188.432	59.138	18		7	148.837	213.648	331		25	4.014	30.178	7		19	202.197	184.788	8		24	161.893	183.571	5		15	99.135	89.985	10		30	49.156	152.582	6		10	123.753	182.223	119		39	100.036	90.542	14
23	188.596	59.028	19		7	148.744	214.204	332		25	5.19	31.505	8		19	203.517	183.949	9		24	162.697	181.146	6		15	98.775	89.783	11		30	49.702	151.154	7		10	123.861	182.365	120		39	100.706	89.097	15
23	185.4	59.164	20		7	148.538	213.469	333		25	5.703	31.528	9		19	203.999	181.701	10		24	162.353	181.688	7		15	99.094	89.599	12		30	49.451	153.74	8		10	123.878	182.196	121		39	98.734	91.792	16
23	188.944	59.436	21		7	148.599	213.685	334		25	4.995	30.287	10		19	203.816	181.913	11		24	161.271	182.033	8		15	98.78	89.528	13		30	48.88	151.54	9		10	123.142	182.259	122		39	98.998	90.191	17
23	188.153	58.99	22		7	148.681	213.834	335		25	6.087	28.433	11		20	116.722	184.11	0		24	161.93	182.599	9		15	98.804	89.488	14		30	49	155	10		10	123.797	182.057	123		39	98.372	91.671	18
23	189.035	59.454	23		7	148.551	214.018	336		25	4.719	28.446	12		20	116.602	184.813	1		24	162.357	181.532	10		15	98.848	90.048	15		30	49.711	152.125	11		10	124.035	182.144	124		39	99.199	92.937	19
23	188.567	59.2	24		7	148.703	213.691	337		25	4.328	29.338	13		20	117.08	183.478	2		24	161.078	182.922	11		15	99.005	89.99	16		30	49.936	151.814	12		10	123.782	182.245	125		39	98.211	91.395	20
23	188.941	59.26	25		7	149.171	213.44	338		25	4.86	27.683	15		20	116.975	184.244	3		24	161.811	181.612	12		15	98.658	89.862	17		30	48.428	151.935	13		10	123.928	182.214	126		39	99.429	90.27	21
23	188.524	59.687	26		7	148.74	213.741	339		25	0	27	16		20	116.238	183.428	4		24	161.096	182.295	13		15	98.948	89.813	18		30	47.031	151.971	14		10	124.002	182.19	127		39	97.004	90.251	22
23	188.863	59.236	27		7	148.498	213.73	340		27	56.289	24.756	0		20	116	185	5		24	161.821	181.795	14		15	99.061	89.263	19		30	48.88	155.562	15		10	123.788	182.024	128		39	97.266	90.084	23
23	188.913	59.559	28		7	148.712	214.04	341		27	56.284	23.064	1		20	117.041	183.212	6		24	162.37	181.799	15		15	98.647	89.98	20		30	48.014	152.797	16		10	123.705	182.312	129		39	97.337	88.116	24
23	189.334	59.342	29		7	148.6	214.177	342		27	56.176	24.22	2		20	117.197	183.706	7		24	162.924	181.905	16		15	99.167	89.069	21		30	47.717	151.564	17		10	124.126	182.554	130		39	96.951	88.852	25
23	189.153	59.628	30		7	148.802	213.941	343		27	56.217	23.676	3		20	116.429	185.165	8		24	162.055	182.097	17		15	99.203	88.907	22		30	48.245	149.876	18		10	123.906	181.866	131		39	96.475	90.506	26
23	189.077	59.718	31		7	149.003	213.699	344		27	56.76	24.071	4		20	115.891	183.812	9		24	162.671	181.439	18		15	99.079	89.677	23		30	48.9	151.619	19		10	123.997	182.733	132		39	99.976	91.911	27
23	189.212	59.318	32		9	11.942	241.786	0		27	56.517	23.604	5		20	115.788	183.217	10		24	162.063	181.692	19		15	98.679	90.31	24		32	178.319	158.092	0		10	123.984	181.823	133		39	102.266	89.15	28
23	188.757	59.749	33		9	11.438	241.905	1		27	56.223	24.062	6		20	116.243	183.031	11		24	162.544	182.255	20		15	98.531	89.979	25		32	177.95	157.897	1		10	123.404	181.95	134		39	100.911	91.284	29
23	187.899	58.861	34		9	11.476	241.985	2		27	56.51	24.327	7		20	115.341	182.88	12		24	161.019	183.004	21		15	98.502	90.544	26		32	177.965	158.083	2		10	123.429	182.197	135		39	103.929	90.78	30
23	188.82	58.681	35		9	11.88	242.123	3		27	56.228	23.845	8		20	117.295	183.435	13		24	161.819	181.98	22		15	98.906	89.506	27		32	177.908	157.999	3		10	123.86	182.679	136		39	101.826	90.317	31
23	188.595	59.29	36		9	11.514	241.585	4		27	55.947	24.022	9		20	117.917	181.609	14		24	160.968	181.043	23		15	98.613	89.665	28		32	178.773	158.319	4		10	123.415	182.487	137		41	191.665	90.81	2
23	187.993	58.842	37		9	12.306	242.654	5		27	56.792	23.924	10		20	118.023	177.813	15		24	162.525	181.946	24		15	98.864	89.78	29		32	177.485	157.84	5		10	123.863	182.201	138		41	190.688	91.94	3
23	188.468	59.263	38		9	11.38	241.88	6		27	56.137	23.863	11		20	114.5	179.45	17		24	163.179	182.088	25		15	98.909	90.078	30		32	178.331	157.355	6		10	123.295	182.747	139		41	190.34	92.114	4
23	188.867	59.681	39		9	11.53	241.995	7		27	56.714	24.165	12		20	114.876	181.031	18		24	163.51	181.524	26		15	99.039	89.797	31		32	177.461	157.951	7		10	123.579	183.003	140		41	189.781	91.935	5
23	188.877	59.656	40		9	11.525	241.775	8		27	56.224	24.204	13		20	114.619	178.113	19		24	163.621	182.312	27		15	98.803	89.918	32		32	178.246	157.406	8		10	123.725	183.057	141		41	190.529	91.836	6
23	188.616	59.33	41		9	11.812	242.306	9		27	56.214	23.413	14		20	119.057	177.716	20		24	163.147	181.994	28		15	98.913	89.741	33		32	178.378	157.294	9		10	123.729	182.302	142		41	190.246	91.709	7
23	189.309	59.281	42		9	12.349	242.164	10		27	56.544	23.828	15		20	117.332	180.891	21		24	162.093	182.198	29		15	99.226	89.259	34		32	178.76	157.048	10		10	123.789	182.303	143		41	189.618	91.274	8
23	188.722	59.581	43		9	11.455	242.644	11		27	57.228	23.238	16		20	114.284	180.151	22		24	163.002	181.689	30		15	98.927	89.571	35		32	178.091	157.568	11		10	123.708	182.439	144		41	190.316	92.095	9
23	189.067	58.985	44		9	12.164	242.22	12		27	56.639	23.518	17		20	117.108	178.362	23		24	163.125	180.853	31		15	98.832	89.956	36		32	178.452	157.551	12		10	123.424	182.233	145		41	189.389	88.339	11
23	188.938	58.841	45		9	12.087	242.109	13		27	56.541	23.707	18		20	120.092	179.039	24		24	162.604	181.946	32		15	98.819	89.884	37		32	178.599	157	13		10	123.485	182.261	146		41	186.615	87.917	12
23	189.524	59.249	46		9	11.891	242.713	14		27	56.352	23.824	19		20	118.792	174.794	25		24	162.548	182.422	33		15	98.593	89.888	38		32	178.377	157.77	14		10	122.608	182.499	147		41	183.547	84.252	13
23	189.225	58.967	47		9	12.776	242.762	15		27	56.659	23.925	20		20	119.08	174.014	26		24	162.602	181.132	34		15	98.863	89.826	39		32	178.262	157.824	15		10	123.263	182.597	148		41	188.02	84.767	14
23	188.102	59.247	48		9	11.101	241.712	16		27	56.373	23.712	21		21	180.526	183.785	0		24	161.226	181.293	35		15	98.931	90.088	40		32	178.469	157.538	16		10	123.209	182.347	149		43	149.422	91.262	1
23	188.376	59.648	49		9	12.066	242.067	17		27	56.051	24.193	22		21	179.673	183.594	1		24	162.583	181.254	36		15	98.918	89.652	41		32	178.754	156.841	17		10	123.332	182.629	150		43	149.385	91.622	2
23	188.598	59.327	50		9	11.463	242.163	18		27	56.969	23.767	23		21	179.124	184.956	2		24	162.184	181.313	37		15	99	89	42		32	178.349	157.372	18		10	123.164	182.75	151		43	149.916	93.071	3
23	188.962	59.641	51		9	11.133	242.095	19		27	56.002	23.894	24		21	182.36	181.844	3		24	164.731	180.922	38		15	98.585	89.765	43		32	178.753	157.302	19		10	123.557	182.885	152		43	148.866	95.002	4
23	188.85	59.369	52		9	11.616	241.919	20		27	55.652	23.465	25		21	179.671	183.303	4		24	162.548	181.424	39		15	99	89	44		32	178.114	156.878	20		10	123.74	182.879	153		43	148.868	91.549	5
23	188.782	58.89	53		9	12.007	242.532	21		27	56.119	23.9	26		21	179.855	184.69	5		24	161.631	181.142	40		15	98.789	89.838	45		32	178.19	156.875	21		10	123.482	182.565	154		43	148.226	92.973	6
23	188.215	59.536	54		9	11.894	241.759	22		27	57.229	23.946	27		21	179.372	187.555	6		25	255	185	0		15	98.759	89.878	46		32	178.381	156.508	22		10	123.61	182.726	155		43	147.415	94.521	7
23	188.557	58.588	55		9	11.682	242.53	23		27	56.672	23.979	28		21	178.909	185.714	7		25	255	185	1		15	98.847	89.641	47		32	177.727	157.153	23		10	123.371	183.293	156		43	148.73	96.72	8
23	188.447	58.836	56		9	11.418	241.596	24		27	55.91	22.418	29		21	179.414	183.175	8		25	255	186	2		15	99.303	89.403	48		32	177.786	157.646	24		10	122.866	182.3	157		43	148.042	95.013	9
23	188.971	58.829	57		9	11.331	242.184	25		27	51.931	24.495	30		21	179.456	183.564	10		25	252.18	181.871	3		15	99.006	89.505	49		32	178.425	157.366	25		10	123.313	183.12	158		43	147.96	94.779	10
23	188.508	58.722	58		9	11.431	241.809	26		28	10.049	26.423	0		21	180.253	183.067	11		25	255	185	4		15	98.787	89.811	50		32	178.825	156.772	26		10	123.229	182.312	159		43	148.776	96.033	11
23	188.725	59.009	59		9	11.701	242.304	27		28	11.69	24.852	1		21	179.852	182.058	12		25	255	185	5		15	98.911	89.819	51		32	179.098	156.591	27		10	122.898	182.614	160		43	148.274	97.177	12
23	189.073	59.019	60		9	11.495	241.756	28		28	11	25.424	2		21	179.194	182.02	13		25	255	185	7		15	98.841	89.466	52		32	178.334	156.749	28		10	123.444	182.765	161		44	154.679	92.105	0
23	188.863	58.476	61		9	11.633	242.225	29		28	12.125	25.455	3		21	180.564	182.483	14		25	255	185	8		15	98.289	89.725	53		32	178.54	156.717	29		10	123.647	182.719	162		44	156.029	92.643	1
23	188.939	59.364	62		9	10.547	241.603	30		28	11.447	24.905	4		21	179.562	182.201	15		25	255	184	9		15	99.096	89.366	54		32	178.815	157.619	30		10	123.582	182.34	163		44	156.229	91.772	2
23	188.031	59.07	63		9	11.916	242	31		28	10.854	25.816	5		23	158.687	185.051	0		25	252.911	184.429	10		15	98.574	89.555	55		32	179.092	157.052	31		10	123.881	182.251	164		44	157.982	89.655	3
23	188.857	59.23	64		9	11.606	242.371	32		28	10.232	26.737	6		23	159.308	183.545	1		25	255	187	11		15	98.882	89.961	56		32	178.67	157.384	32		10	123.646	182.521	165		44	157.591	92.863	4
23	189.676	59.603	65		9	11.467	242.244	33		28	10.521	24.542	7		23	158.825	184.778	2		25	255	185	12		15	98.434	89.98	57		32	178.686	157.654	33		10	123.71	181.869	166		44	156.499	92.115	5
23	189.36	58.884	66		9	11.807	241.771	34		28	10.966	25.251	8		23	158.742	184.471	3		25	255	185	13		15	98.375	89.957	58		32	178.237	157.072	34		10	123.629	182.018	167		44	159.998	91.51	6
23	189.626	59.793	67		9	12.04	242.525	35		28	9.292	24.669	9		23	159.628	183.545	4		25	255	187	14		15	98.896	89.894	59		32	178.453	156.678	35		10	123.588	181.798	168		44	156.736	92.357	7
23	189.089	59.394	68		9	11.625	242.162	36		28	11.193	25.424	10		23	158.621	183.784	5		25	255	186	16		15	98.662	89.46	60		32	178.455	156.701	36		10	123.963	182.215	169		44	157.765	92.573	8
23	188.425	59.201	69		9	11.296	242.327	37		28	10.737	25.877	11		23	158.115	183.417	6		25	255	185	17		15	98.45	89.934	61		32	178.523	157.255	37		10	123.391	181.876	170		44	157.295	92.519	9
23	188.713	58.943	70		9	11.649	242.295	38		28	11.89	25.926	12		23	159.078	183.655	7		28	241.297	182.606	0		15	98.601	89.916	62		32	178.423	157.309	38		10	123.619	182.316	171		44	155.576	91.995	10
23	189.468	59.792	71		9	11.436	242.334	39		28	12.084	26.169	13		23	159.202	184.858	8		28	240.457	183.421	1		15	98.565	89.892	63		32	178.262	156.94	39		10	123.574	182.18	172		44	156.659	91.94	11
23	188.831	58.935	72		9	11.715	242.132	40		28	9.818	25.853	14		23	159.182	183.759	9		28	240.517	183.509	2		15	98.399	89.994	64		32	178.849	157.135	40		10	123.201	181.936	173		44	156.07	87.696	12
23	189.174	59.661	73		9	11.212	242.049	41		28	10.954	24.537	15		23	158.792	183.106	10		28	242.007	183.571	3		15	98.825	90.003	65		32	178.538	156.537	41		10	123.42	182.495	174		44	153.936	83.648	13
23	188.408	59.142	74		9	11.497	242.493	42		28	11.304	25.271	16		23	157.932	183.32	11		28	241.238	183.447	4		15	98.61	90.093	66		32	178.154	156.819	42		10	123.071	182.149	175		44	153.718	83.93	14
23	189.209	59.642	75		9	11.24	242.415	43		28	9.394	27.358	17		23	158.588	183.128	12		28	241.366	183.061	5		15	98.543	89.638	67		32	178.682	156.6	43		10	123.513	182.196	176		44	153.953	83.627	15
23	189.265	59.527	76		9	11.467	242.343	44		28	10.093	25.073	18		23	158.873	183.438	14		28	239.567	183.877	6		15	98.426	89.941	68		32	177.989	156.584	44		10	123.705	182.197	177		44	153.187	83.947	16
23	189.553	59.002	77		9	11.418	242.298	45		28	10.935	25.168	19		23	160.449	187.585	15		28	241.346	184.253	7		15	98.636	89.978	69		32	178.191	156.698	45		10	123.487	182.13	178		44	157.078	82.958	18
23	189.625	59.805	78		9	11.884	242.24	46		28	10.708	25.004	20		23	162.32	188.926	16		28	241.205	183.469	8		15	98.658	90.209	70		32	178.258	156.335	46		10	123.585	181.953	179		44	154.258	84.352	19
23	189.677	59.804	79		9	10.923	242.244	47		28	11.091	25.728	21		23	161.612	186.762	17		28	241.063	183.387	9		15	98.609	89.894	71		32	177.997	156.253	47		10	124.181	181.486	180		44	153.048	86.688	20
23	189.919	60.144	80		9	11.585	242.436	48		28	10.445	25.374	22		23	159.607	184.686	18		28	241.389	182.936	10		15	98.925	89.616	72		32	178.587	156.268	48		10	123.593	181.605	181		44	153.841	83.785	21
23	189.338	59.484	81		9	11.367	241.959	49		28	10.948	25.196	23		24	209.82	185.228	0		28	241.077	183.113	11		15	98.705	89.982	73		32	178.128	156.728	49		10	123.525	181.482	182		44	154.162	82.805	22
23	189.596	60.781	82		9	11.152	242.363	50		28	10.431	25.748	24		24	209.644	186.487	1		28	241.004	183.441	12		15	98.587	89.68	74		32	178.491	156.826	50		10	123.453	181.906	183		44	154.335	83.864	23
23	189.837	59.357	83		9	11.22	242.211	51		28	9.792	26.047	25		24	209.647	186.341	2		28	241.352	184.197	13		15	98.698	89.96	75		32	178.344	156.45	51		10	123.541	181.856	184		44	154.199	82.535	24
23	189.375	59.803	84		9	11.44	242.497	52		28	9.863	26.005	26		24	209.148	185.755	3		28	240.222	183.42	14		15	98.533	90.121	76		32	178.765	157.038	52		10	123.528	181.435	185		44	153.605	82.953	25
23	189.712	59.847	85		9	11.057	242.281	53		28	11.03	25.419	27		24	209.736	185.364	4		28	241.088	183.906	15		15	98.7	89.997	77		32	178.705	156.64	53		10	123.737	181.721	186		44	155.013	84.265	26
23	188.963	59.56	86		9	11.222	241.983	54		28	11.156	24.948	28		24	209.998	185.408	5		28	241.093	183.016	16		15	98.889	90.009	78		32	178.191	156.919	54		10	123.815	181.511	187		44	152.712	82.711	27
23	189.172	59.819	87		9	11.239	241.988	55		28	10.58	25.371	29		24	208.92	186.542	6		28	240.615	183.541	17		15	98.78	89.737	79		32	178.281	157.023	55		10	123.659	181.406	188		44	156.725	83.386	28
23	188.719	59.371	88		9	11.34	242.504	56		28	9.957	25.177	30		24	209.308	185.943	7		28	240.428	183.354	18		15	98.005	89.93	80		32	179.103	156.585	56		10	123.628	181.287	189		44	154.912	83.185	29
23	190.248	59.785	89		9	11.532	241.594	57		28	11.417	25.767	31		24	209.717	185.423	8		28	240.59	182.595	19		15	98.005	90.189	81		32	179.559	156.504	57		10	123.715	181.651	190		44	158.721	81.806	30
23	189.311	59.309	90		9	11.346	241.749	58		28	10.655	25.4	32		24	209.508	185.812	9		28	241.25	184.467	20		15	98.28	90.024	82		32	179.084	156.736	58		10	123.689	181.583	191		44	160.141	79.148	31
23	188.772	59.114	91		9	10.719	242.264	59		28	10.815	25.434	33		24	208.884	185.993	10		28	240.243	184.165	21		15	98.549	89.903	83		32	179.342	156.424	59		10	123.725	181.604	192		44	162.827	77.267	32
23	188.469	59	92		9	10.908	242.24	60		28	10.358	25.252	34		24	208.664	186.956	11		28	240.986	182.992	22		15	98.184	90.138	84		32	178.235	156.973	60		10	123.54	182.079	193		45	138.814	92.539	2
23	188.661	58.885	93		9	11.434	242.191	61		28	11.12	25.058	35		24	209.05	186.6	12		28	241.639	183.54	23		15	98.613	90.068	85		32	178.681	157.173	61		10	123.351	182.07	194		45	137.362	92.624	3
23	188.95	59.481	94		9	11.115	242.026	62		28	10.538	25.432	36		24	208.844	186.485	13		28	241.11	183.699	24		15	98.259	89.96	86		32	178.429	156.737	62		10	123.766	182.132	195		45	136.765	92.546	4
23	189.424	59.64	95		9	11.171	242.149	63		28	11.093	24.923	37		24	209.16	186.437	14		28	241.848	184.188	25		15	98.526	89.726	87		32	179.512	154.023	63		10	123.471	182.075	196		45	138.647	92.685	5
23	188.987	59.452	96		9	10.918	242.069	64		28	11.6	25.959	38		24	209.638	186.276	15		28	241.56	183.194	26		15	98.785	89.679	88		32	179.711	156.476	64		10	123.504	181.307	197		45	137.182	93.512	6
23	188.641	59.542	97		9	11.265	242.335	65		28	10.39	25.414	39		24	213.674	184.846	16		28	241.485	183.932	27		15	98.483	89.581	89		32	178.938	154.099	65		10	123.57	181.41	198		45	138.164	93.38	7
23	189.055	60.17	98		9	11.387	242.219	66		28	10.231	25.621	40		24	214.687	184.902	17		28	241.102	183.662	28		15	98.414	89.648	90		32	179.588	154.967	66		10	123.495	181.508	199		45	135.869	95.725	8
23	188.881	59.242	99		9	11.405	242.071	67		28	10.885	25.486	41		24	214.897	184.866	18		28	242.889	183.865	29		15	98.698	90.099	91		32	177.698	154.617	67		10	123.858	181.792	200		45	138.995	93.08	9
23	188.635	59.872	100		9	10.658	241.671	68		28	11.55	25.326	42		25	111.338	185.502	0		28	241.858	184.311	30		15	98.821	89.639	92		32	179.71	154.231	68		10	123.794	181.847	201		45	137.659	93.82	10
23	189.209	59.456	101		9	11.198	241.775	69		28	11.681	24.811	43		25	111.276	185.301	1		28	241.463	182.589	31		15	98.716	89.802	93		32	178.681	155.106	69		10	123.986	181.746	202		45	137.295	92.768	11
23	185.864	58.477	102		9	10.753	241.859	70		28	11.715	25.332	44		25	111.609	185.589	2		28	241.351	183.868	32		15	98.705	89.993	94		32	179.835	153.753	70		10	123.915	181.854	203		45	140.497	89.889	12
23	190.175	60.436	103		9	11.162	242.499	71		28	11.082	25.842	45		25	110.869	186.078	3		28	242.327	184.48	33		15	98.819	89.919	95		32	179.457	154.187	72		10	123.709	181.697	204		47	207.522	92.956	0
23	187.147	57.942	104		9	11.189	242.327	72		28	12.152	28.38	46		25	110.16	186.523	4		28	241.656	183.109	34		15	98.668	89.976	96		32	179.42	154.445	73		10	123.563	181.259	205		47	208.274	93.493	1
23	189.346	58.28	106		9	11.618	242.991	73		28	11.286	25.204	47		25	111.241	185.365	5		28	241.575	183.396	35		15	98.552	90.019	97		32	179.699	152.482	74		10	123.593	181.32	206		47	208.233	93.342	2
23	188.27	57.94	107		9	11.561	242.582	74		28	10.678	24.727	48		25	110.795	185.824	6		28	241.144	182.224	36		15	98.538	89.785	98		32	179.53	153.348	75		10	123.499	181.597	207		47	207.401	93.224	3
23	189.516	58.325	108		9	11.751	242.39	75		28	10.698	24.653	49		25	111.018	186.027	7		28	241.464	183.247	37		15	98.595	89.868	99		32	179.635	153.292	76		10	123.297	181.805	208		47	207.321	93.581	4
23	189.617	58.09	109		9	11.371	243.073	76		28	12.505	29.278	50		25	111	186	8		28	240.838	183.6	38		15	98.727	89.948	100		32	178.793	156.252	77		10	122.802	181.844	209		47	208.423	93.858	5
25	125.823	63.959	0		9	11.46	242.916	77		28	10.921	25.467	51		25	110.82	185.982	9		28	241.461	183.584	39		15	98.408	89.912	101		32	178.992	154.601	78		10	122.879	182	210		47	207.804	94.411	6
25	125.294	63.849	1		9	11.562	242.829	78		28	9.893	25.161	52		25	111.517	185.796	10		28	241.502	183.622	40		15	98.597	89.578	102		32	178.572	154.427	79		10	123.108	181.773	211		47	209.019	94.57	7
25	125.93	63.786	2		9	11.362	243.031	79		28	9.588	24.518	53		25	111.572	185.99	11		28	241.472	182.53	41		15	98.657	90.077	103		32	178.683	154.179	80		10	123.249	181.874	212		47	208.266	93.714	8
25	125.722	63.924	3		9	11.2	242.921	80		28	10.571	25.223	54		25	109.7	186.062	12		28	241.133	183.423	42		15	98.4	89.585	104		32	178.547	155.357	81		10	123.037	181.833	213		47	207.848	94.406	9
25	126.03	64.014	4		9	11.243	242.455	81		28	10.296	25.055	55		25	109.273	185.882	13		28	241.552	183.748	43		15	98.93	89.898	105		32	178.378	154.213	82		10	123.558	182.161	214		47	207.909	93.665	10
25	126.236	63.475	5		9	11.177	242.323	82		28	10.951	24.739	56		25	110.136	186.669	14		28	242.199	183.351	44		15	98.944	90.067	106		32	179.43	154.608	83		10	123.291	182.045	215		47	208.378	93.21	11
25	126.614	63.448	6		9	11.739	243.21	83		28	11.741	24.681	57		25	110.427	186.105	15		28	242.493	183.322	45		15	98.927	89.637	107		32	178.741	154.955	84		10	123.35	181.719	216		47	208.502	93.618	12
25	126.387	64.01	7		9	11.662	243.037	84		28	9.723	28.68	58		25	111.286	186.31	16		28	242.22	183.869	46		15	98.941	90.175	108		32	179.107	153.941	85		10	123.3	182.171	217		47	208.985	93.664	13
25	126.142	63.893	8		9	11.579	243.141	85		28	11.139	25.15	59		25	109.637	186.189	17		28	241.832	183.572	47		15	98.82	90.073	109		32	179.144	154.91	86		10	123.243	182.097	218		47	209.63	94.187	14
25	126.371	63.851	9		9	11.298	242.798	86		28	10.633	25.378	60		25	111.067	185.717	18		28	240.645	183.403	48		15	98.787	89.967	110		32	178.568	154.497	87		10	122.918	181.986	219		47	207.154	94.78	15
25	126.331	64.468	10		9	11.792	242.967	87		28	10.792	25.059	61		25	111.401	186.932	19		28	240.92	182.544	49		15	98.59	90.066	111		32	178.842	154.259	88		10	122.947	181.849	220		47	209.572	93.047	16
25	126.651	64.045	11		9	12.047	242.948	88		28	10.793	24.655	62		25	110.894	186.602	20		28	242.206	183.491	50		15	98.683	89.763	112		32	181.295	154.724	89		10	123.108	181.909	221		47	209.404	94.046	17
25	126.481	64.162	12		9	11.679	242.212	89		28	11.183	25.098	63		25	111.473	186.163	21		28	243.325	183.777	51		15	99	89.757	113		32	178.484	154.815	90		10	123	181.571	222		47	209.855	93.399	18
25	126.147	64.075	13		9	11.293	243.051	90		28	7.819	24.41	65		25	111.034	186.058	22		28	244.478	186.721	52		15	98.926	89.975	114		32	179.347	154.106	91		10	122.802	182.045	223		47	210.195	93.82	19
25	126.588	63.714	14		9	11.446	241.895	91		28	7.054	25.176	66		25	110.899	186.092	23		28	246.411	188.864	53		15	98.972	89.609	115		32	180.003	153.902	92		10	122.976	182.079	224		47	209.265	93.502	20
25	126.022	63.696	15		9	11.954	242.579	92		28	9.147	25.057	67		25	111.596	183.737	24		28	245.484	187.954	55		15	98.622	90.281	116		32	178.765	154.279	93		10	122.893	181.939	225		47	208.553	93.59	21
25	125.934	63.464	16		9	11.671	242.141	93		28	9.418	25.141	68		25	111.023	187.092	25		28	244.33	191.463	56		15	98.71	89.965	117		32	179.366	154.262	94		10	123.24	182.097	226		47	209.122	94.851	22
25	126.132	63.28	17		9	12.202	242.107	94		28	8.615	25.534	69		25	109.647	184.97	26		28	245.054	189.622	57		15	98.701	89.842	118		32	179.591	153.387	96		10	122.971	182.13	227		47	209.757	93.9	23
25	126.134	63.448	18		9	11.784	242.712	95		28	6.129	25.654	70		25	111.356	186.183	27		29	202.435	186.158	0		15	98.667	89.716	119		32	179.833	154.541	97		10	122.897	182.295	228		47	208.313	92.762	24
25	126.566	63.23	19		9	11.605	242.163	96		28	4.774	29.585	71		25	110.743	185.961	28		29	202.999	186.684	1		15	98.494	89.563	120		32	179.528	154.738	98		10	122.865	182.363	229		47	209.682	94.762	25
25	126.658	63.242	20		9	12.107	242.24	97		28	2.291	29.831	72		25	111.4	185.98	29		29	201.795	186.63	2		15	98.575	89.937	121		32	178.628	154.04	99		10	123.149	182.134	230		47	211.779	98.064	26
25	126.358	62.987	21		9	11.714	242.126	98		28	0	29	74		25	111.507	186.614	30		29	200.802	184.887	3		15	98.696	89.876	122		32	178.909	153.236	100		10	122.868	182.134	231		47	207.317	97.994	27
25	126.283	63.152	22		9	11.843	241.634	99		28	3.966	29.542	75		25	113.273	187.888	31		29	201.934	185.45	4		15	98.6	89.824	123		32	179.569	154.763	101		10	123.042	181.91	232		47	208.268	100.164	29
25	126.463	63.15	23		9	12.232	242.289	100		30	70.975	26.815	0		25	113.234	185.983	32		29	201.913	186.311	5		15	98.514	89.549	124		32	179.278	154.443	102		10	122.935	182.395	233		47	210.099	101.175	30
25	126.34	63.332	24		9	11.544	241.553	101		30	70.892	26.806	1		25	111.413	186.913	33		29	200.242	184.725	6		15	98.78	89.8	125		32	179.065	154.075	103		10	122.982	181.956	234		47	211.4	96.767	31
25	126.524	63.484	25		9	11.652	242.235	102		30	70.383	26.959	2		25	112.232	186.122	34		29	202.207	186.291	7		15	99.881	87.928	127		32	179.771	154.409	104		10	123.086	181.725	235		47	209.015	100.053	32
25	126.418	63.225	26		9	12.185	241.805	103		30	70.686	26.905	3		25	111.663	186.337	35		29	202.055	185.256	8		15	99.113	88.33	128		32	179.545	154.195	105		10	123.005	181.431	236		48	120.228	92.61	0
25	126.483	63.505	27		9	11.819	241.967	104		30	70.588	26.46	4		25	112.057	185.015	36		29	201.377	186.2	9		15	99.079	89.293	129		32	179.919	154.26	106		10	123.111	181.941	237		48	121.735	91.276	1
25	126.29	63.043	28		9	11.741	241.931	105		30	70.507	26.955	5		25	112.912	184.883	37		29	201.676	185.196	10		15	99.531	88.446	131		32	179.053	153.802	107		10	123.254	182.28	238		48	121.26	93.6	2
25	125.886	63.642	29		9	12.136	241.98	106		30	69.601	26.068	6		25	111.995	187.291	38		29	201.457	185.898	11		15	98.563	89.296	132		32	179.952	154.654	108		10	123.176	181.938	239		48	121.837	95.279	3
25	125.787	63.002	30		9	12	241.896	107		30	70.36	26.768	7		25	112.004	186.861	39		29	201.557	185.167	12		15	99.697	89.031	133		32	180.121	154.527	109		10	123.271	181.888	240		48	120.432	94.782	4
25	125.695	63.138	31		9	11.438	242.468	108		30	69.792	26.659	8		25	111.845	186.991	40		29	201.769	185.391	13		15	99.576	89.025	134		32	179.591	154.971	110		10	122.987	181.681	241		48	121.742	94.621	5
25	125.944	63.272	32		9	11.503	241.788	109		30	70.066	26.599	9		25	111.242	186.816	41		29	202.004	185.719	14		15	101.061	88.678	135		32	179.82	155.122	111		10	123.001	181.778	242		48	123.277	93.647	6
25	126.001	63.339	33		9	11.792	242.03	110		30	69.766	26.195	10		25	111.096	186.628	42		29	202.2	185.385	15		15	100.829	88.329	136		32	179.752	155.435	112		10	123.049	181.718	243		48	121.879	94.592	7
25	125.336	63.388	34		9	11.523	241.68	111		30	70.33	26.784	11		25	110.859	187.086	43		29	202.226	185.351	16		15	101.359	91.625	137		32	180.155	154.982	113		10	123.007	181.902	244		48	122.645	94.398	9
25	125.317	62.956	35		9	11.35	241.882	112		30	70.634	26.665	12		25	112.004	186.593	44		29	201.995	185.497	17		16	176.842	82.385	0		32	179.585	154.628	114		10	123.289	182.372	245		48	122.152	94.843	10
25	125.693	63.264	36		9	11.571	241.552	113		30	70.387	26.331	13		25	111.487	186.353	45		29	202.024	186.139	18		16	177.132	82.095	1		32	179.514	154.052	115		10	123.228	182.208	246		48	123.661	93.809	11
25	125.506	63.089	37		9	11.538	242.041	114		30	70.462	27.329	14		25	110.365	189.831	46		29	203.924	185.118	19		16	176.713	82.507	2		32	179.874	154.429	116		10	123.329	182.024	247		48	121.466	95.016	12
25	125.8	62.837	38		9	11.814	241.28	115		30	70.004	26.556	15		25	111.849	186.365	47		29	201.723	186.187	20		16	177.217	81.84	3		32	179.19	154.497	117		10	123.219	181.929	248		48	123.025	95.84	14
25	125.778	63.317	39		9	10.964	241.535	116		30	69.459	25.835	16		25	111.383	186.052	48		29	201.896	185.53	21		16	176.56	81.542	4		32	179.734	154.581	118		10	123.095	181.763	249		48	123.071	95.003	15
25	125.554	63.312	40		9	11.383	241.853	117		30	70.379	26.367	17		25	110.978	186.523	49		29	202.087	185.202	22		16	177.14	80.37	5		32	179.697	155.101	119		10	122.886	181.603	250		48	122.808	96.062	16
25	125.749	63.249	41		9	11.5	241.701	118		30	71.075	26.169	18		25	111.174	186.109	50		29	202.784	185.645	23		16	176.395	82.219	6		32	180.14	154.393	120		10	123.245	181.686	251		48	123.242	97.019	17
25	126.213	63.085	42		9	11.795	241.844	119		30	70.332	26.468	19		25	111.969	186.15	51		29	201.858	185.539	24		16	176.257	82.564	7		32	180.121	153.664	121		10	123.089	181.946	252		48	119.867	93.761	18
25	125.796	63.173	43		9	11.737	242.021	120		30	70.685	26.817	20		25	111.634	186.744	52		29	202.508	185.739	25		16	176.79	81.4	8		32	179.684	153.669	122		10	123.35	181.532	253		48	121.866	95.651	19
25	125.56	63.489	44		9	12.124	242.191	121		30	70.255	26.665	21		25	111.613	186.16	53		29	201.632	186.098	26		16	176.586	81.79	9		32	180.286	154.092	123		10	122.623	181.47	254		48	121.233	95.047	20
25	125.244	63.609	45		9	11.286	242.126	122		30	70.705	26.3	22		25	111.133	185.787	54		29	201.974	185.193	27		16	175.936	82.24	10		32	179.832	154.832	124		10	122.545	181.382	255		48	121.333	94.252	21
25	125.378	63.794	46		9	11.835	242.002	123		30	70.471	26.433	23		25	111.789	186.266	55		29	202.395	185.281	28		16	176.599	82.028	11		32	179.855	154.697	125		10	122.276	181.392	256		48	119.195	91.703	22
25	125.425	62.985	47		9	11.793	241.692	124		30	67.612	25.075	24		25	111.74	186.172	56		29	202.398	185.454	29		16	176.562	81.47	12		32	179.202	154.316	126		10	122.474	181.485	257		48	122.572	93.069	23
25	125.553	63.193	48		9	11.512	242.297	125		30	69.276	26.142	25		25	111.624	186.599	57		29	202.453	185.726	30		16	176.356	81.884	13		32	179.753	154.817	127		10	122.827	181.64	258		48	122.523	94.054	24
25	125.428	63.363	49		9	11.415	241.998	126		30	71.136	25.801	26		25	112.072	186.14	58		29	202.585	186.01	31		16	176.038	82.27	14		32	179.684	154.596	128		10	122.843	181.558	259		48	119.791	90.658	25
25	125.291	63.659	50		9	11.464	241.672	127		31	31.624	35.083	0		25	111.609	185.809	59		29	202.394	185.417	32		16	175.749	82.618	15		32	179.236	154.122	129		10	123.002	181.872	260		48	118.942	92.036	26
25	125.22	63.662	51		9	11.518	241.836	128		31	31.934	34.774	1		25	111.331	186.445	60		29	202.632	185.561	33		16	175.57	82.431	16		32	179.707	154.479	130		10	122.791	181.643	261		48	121.607	94.769	27
25	125.324	63.482	52		9	11.556	242.305	129		31	31.701	34.988	2		25	111.256	186.859	61		29	202.053	185.783	34		16	175.609	82.454	17		32	179.783	154.257	131		10	122.847	181.58	262		48	123.526	94.801	28
25	125.632	63.608	53		9	11.701	242.467	130		31	31.793	34.89	3		25	111.988	186.985	62		29	202.659	185.157	35		16	176.319	82.713	18		32	180.383	154.108	132		10	122.393	181.808	263		48	121.188	94.771	29
25	125.54	63.752	54		9	11.44	242.362	131		31	31.856	34.472	4		25	112.282	187.238	63		29	202.031	185.451	36		16	176.285	82.723	19		32	179.82	154.317	133		10	122.257	181.86	264		48	123.257	94.438	30
25	125.132	63.78	55		9	11.17	242.459	132		31	31.704	34.977	5		25	112.042	186.679	64		29	202.638	185.722	37		16	177.085	80.928	20		32	179.79	154.178	134		10	122.632	181.808	265		48	122.052	93.665	31
25	124.943	63.649	56		9	11.522	242.415	133		31	32.526	34.89	6		25	111.889	186.608	65		29	203.451	185.261	38		16	176.496	81.764	21		32	179.958	154.475	135		10	122.228	182.037	266		48	121.948	95.005	32
25	124.422	63.875	57		9	11.917	242.993	134		31	32.401	35.207	7		25	110.755	186.598	66		29	202.031	184.809	39		16	176.162	82.009	22		32	179.898	154.774	136		10	122.549	181.768	267		48	122.113	95.268	33
25	125.099	63.581	58		9	11.75	242.966	135		31	32.085	35.041	8		25	109.051	185.033	67		29	202.376	185.327	40		16	176.983	81.054	23		32	180.261	154.64	137		10	122.416	181.049	268		48	121.968	93.985	34
25	124.913	63.651	59		9	10.98	243.04	136		31	31.61	35.114	9		25	111.873	186.364	68		29	202.611	185.702	41		16	175.77	81.391	24		32	180.178	154.533	138		10	122.787	181.382	269		48	122.959	93.81	36
25	125.593	63.218	60		9	11.212	242.799	137		31	31.061	34.92	10		25	112.886	186.626	69		29	202.673	185.727	42		16	176.141	82.847	25		32	180.259	154.064	139		10	122.678	181.501	270		48	120.201	91.143	37
25	125.633	63.965	61		9	11.123	242.112	138		31	31.254	34.819	11		27	128.396	185.914	0		29	201.295	184.396	43		16	175.558	82.509	26		32	179.443	154.076	140		10	122.394	181.48	271		50	48.536	95.792	0
25	125.949	63.89	62		9	11.643	243.081	139		31	32.136	34.822	12		27	127.752	188.307	1		29	202.704	186.009	44		16	176.759	82.005	27		32	179.968	154.288	141		10	122.983	181.244	272		50	47.627	98.002	1
25	125.614	63.852	63		9	11.638	243.471	140		31	31.575	34.669	13		27	127.429	188.963	2		29	201.257	185.501	45		16	175.158	82.046	28		32	180.544	154.741	142		10	122.905	181.098	273		50	48.237	95.49	2
25	125.216	63.679	64		9	11.581	243.222	141		31	32.188	34.581	14		27	127.732	192.165	3		29	201.348	185.249	46		16	175.875	82.768	29		32	179.742	154.422	143		10	122.993	181.191	274		50	46.216	92.148	3
25	125.472	63.495	65		9	11.126	243.179	142		31	31.651	35.133	15		27	127.573	192.035	4		29	202.152	185.62	47		16	175.035	83.724	30		32	179.466	154.52	144		10	122.884	181.156	275		50	44.746	92.195	4
25	125.918	63.55	66		9	10.948	243.309	143		31	31.125	35.038	16		27	126.282	191.691	5		29	202.169	185.34	48		16	176.113	82.476	31		32	179.738	154.756	145		10	122.868	181.203	276		50	44.059	92.75	5
25	125.757	63.137	67		9	12.205	243.365	144		31	32.012	34.802	17		27	126.808	190.834	6		29	202.972	186.179	49		16	176.198	82.236	32		32	180.135	154.702	146		10	122.862	181.203	277		50	44.794	91.218	6
25	126.048	63.339	68		9	11.641	243.48	145		31	32.3	34.484	18		27	126.52	191.965	7		29	202.602	185.351	50		19	92.21	106.208	2		32	179.913	154.556	147		10	122.503	180.805	278		50	44.725	91.83	7
25	125.846	63.606	69		9	11.321	243.258	146		31	32.621	34.794	19		27	128.407	189.338	8		29	202.848	185.598	51		19	91.864	104.643	3		32	180.956	154.76	148		10	122.879	181.148	279		50	46.267	93.043	8
25	125.562	63.359	70		9	11.662	243.263	147		31	32.639	34.991	20		27	126.355	191.913	9		29	202.496	185.995	52		19	92.377	104.639	4		32	179.368	154.717	149		10	122.354	181.019	280		50	44.973	92.977	9
25	125.515	63.675	71		9	11.75	243.599	148		31	32.648	35.275	21		27	122.203	194.648	10		29	201.778	186.043	53		19	93.13	104.764	5		32	179.862	154.568	150		10	122.84	181.534	281		50	44.789	93.673	10
25	125.495	63.49	72		9	11.177	243.94	149		31	32.446	35.259	22		28	135.049	188.484	0		29	203.406	185.822	54		19	92.531	104.229	6		32	179.758	155.513	151		10	122.788	180.939	282		50	47.134	95.065	11
25	126.015	63.62	73		9	11.225	243.241	150		31	32.805	34.376	23		28	136.095	189.286	1		29	201.999	184.899	55		19	92.699	104.684	8		32	179.606	155.196	152		10	122.803	181.099	283		50	47.045	91.675	12
25	125.823	62.936	74		9	11.429	243.362	151		31	32.445	34.499	24		28	135.521	189.198	2		29	203.462	186.33	56		19	92.53	104.298	9		32	179.886	155.31	153		10	123.498	180.665	284		50	45.007	94.054	13
25	125.6	62.982	75		9	11.306	244.128	152		31	31.669	35.128	25		28	136.618	190.063	3		29	202.139	185.871	57		19	92.964	104.145	11		32	179.549	155.536	154		10	123.126	181.036	285		50	47.85	91.535	14
25	125.208	62.994	76		9	11.329	243.428	153		31	31.406	35.061	26		28	136.189	187.978	4		29	202.896	186.094	58		19	91.99	104.269	12		32	179.845	155.995	155		10	122.86	180.758	286		50	46.486	91.765	15
25	125.273	62.943	77		9	11.797	243.678	154		31	32.139	34.796	27		28	135.799	186.835	5		29	203.135	185.22	59		19	91.499	104.235	13		32	179.915	155.884	156		10	122.465	180.92	287		50	45.427	92.84	16
25	125.6	63.417	78		9	11.451	243.235	155		31	31.846	35.519	28		28	135.118	187.653	6		29	203.707	185.935	60		19	91.93	104.345	14		32	179.788	155.238	157		10	123.185	180.86	288		50	45.844	92.681	17
25	125.335	63.159	79		9	11.203	244.603	156		31	31.417	35.341	29		28	136.125	186.293	7		29	202.622	185.932	61		19	91.98	104.461	15		32	179.355	155.487	158		10	123.154	180.689	289		50	45.681	89.57	18
25	125.012	62.924	80		9	11.17	243.592	157		31	30.92	34.805	30		28	135.452	188.273	8		29	200.643	185.185	62		19	93.749	104.288	16		32	179.478	155.447	159		10	123.03	180.969	290		50	47.827	86.207	19
25	124.926	63.177	81		9	11.473	244.005	158		31	30.897	35.397	31		28	134.543	187.477	9		29	201.73	185.055	63		19	93.833	103.631	17		32	178.807	155.216	160		10	122.891	181.024	291		50	48.612	85.158	20
25	125.104	63.518	82		9	11.148	243.405	159		31	31.035	35.329	32		28	134.911	188.116	10		29	201.027	184.706	64		19	96.013	104.17	18		32	179.445	155.31	161		10	122.756	180.515	292		50	50.547	86.493	21
25	125.289	63.396	83		9	12.004	243.4	160		31	31.849	35.813	33		28	135.757	187.803	11		29	198.868	183.887	65		20	113.359	95.963	0		32	179.468	155.535	162		10	122.923	181.012	293		50	48.915	85.196	22
25	125.157	63.41	84		9	11.362	243.776	161		31	30.552	35.433	34		28	136.825	189.362	12		29	198.314	184.317	66		20	113.531	95.449	1		32	179.603	154.761	163		10	122.856	180.997	294		50	47.999	80.471	23
25	124.989	63.649	85		9	10.884	243.414	162		31	32.475	35.877	35		28	136.279	187.894	13		30	176.481	187.853	1		20	113.267	95.823	2		32	179.056	154.962	164		10	122.735	181.241	295		50	49.955	83.1	24
25	124.836	63.617	86		9	11.324	243.286	163		31	31.67	34.886	36		28	135.719	187.584	14		30	177.445	186.394	2		20	113.124	96.115	3		32	179.331	155.783	165		10	122.957	180.954	296		50	49.974	82.924	25
25	125.141	63.06	87		9	10.891	243.259	164		31	32.285	35.724	37		28	135.462	189.102	15		30	178.371	186.406	3		20	113.28	95.835	4		32	178.41	155.201	166		10	122.897	180.984	297		50	49.912	82.756	26
25	125.119	63.02	88		9	11.031	243.764	165		31	33.184	34.941	38		28	135.28	187.895	16		30	178.83	187.172	4		20	112.934	95.902	5		32	179.801	154.837	167		10	122.872	180.814	298		50	48.915	83.104	27
25	124.843	63.365	89		9	11.44	243.029	166		31	32.154	35.415	39		28	135.572	187.475	17		30	179.338	186.171	5		20	113.291	95.459	6		32	179.707	155.064	168		10	122.848	181.208	299		53	64.152	94.016	0
25	124.994	63.236	90		9	11.035	243.157	167		31	30.987	35.672	40		28	135.948	188.359	18		30	177.719	186.2	6		20	113.18	95.803	7		32	179.214	154.57	169		10	123.507	181.553	300		53	61.556	95.191	1
25	125.11	63.087	91		9	11.392	243.373	168		31	31.797	35.233	41		28	135.017	187.909	19		30	177.757	185.434	7		20	112.894	96.311	8		32	179.468	154.454	170		10	123.338	181.834	301		53	59.932	96.696	2
25	125.075	62.837	92		9	11.458	242.386	169		31	32.55	35.578	42		28	135.286	189.539	20		30	177.667	185.199	8		20	112.932	96.008	9		32	179.335	153.972	171		10	122.892	181.249	302		53	58.15	96.888	3
25	124.936	62.966	93		9	10.322	242.937	170		31	32	35.907	43		28	135.501	188.132	21		30	177.081	184.001	10		20	113.169	96.23	10		32	179.556	154.911	172		10	122.548	180.904	303		53	58.012	98.028	4
25	124.958	63.064	94		9	11.25	243.052	171		31	31.634	35.292	44		28	134.906	188.154	22		30	175.762	186.33	11		20	112.759	96.681	11		32	180.186	154.538	173		10	122.507	181.158	304		53	57.838	98.094	5
25	125.197	62.992	95		9	11.241	242.358	172		31	31.518	34.516	45		28	134.952	188.165	23		30	177.633	186.355	12		20	112.736	96.003	12		32	179.659	155.28	174		11	107.022	187.545	0		53	58.321	96.318	6
25	124.963	63.496	96		9	11.113	242.982	173		31	31.452	35.124	46		28	135.389	187.758	24		30	174.7	187.886	14		20	112.866	96.256	13		32	179.63	154.482	175		11	105.898	185.103	1		53	59.388	96.232	7
25	124.902	63.279	97		9	10.895	242.922	174		31	31.012	34.928	47		28	135.217	186.958	25		30	174.421	186.911	15		20	112.989	96.364	14		32	179.36	155.321	176		11	107.337	187.276	2		53	59.079	96.167	8
25	124.771	63.075	98		9	10.584	242.482	175		31	31.392	35.696	48		28	135.967	187.148	26		31	210.304	185.835	0		20	112.898	96.334	15		32	179.06	155.294	177		11	106.273	187.945	3		53	57.751	96.893	9
25	124.741	63.067	99		9	11.284	242.389	176		31	31.759	35.534	49		28	135.379	187.283	27		31	211.702	186.264	1		20	112.914	96.653	16		32	179.428	154.967	178		11	106.325	188.045	4		53	59.341	97.503	10
25	124.852	63.714	100		9	10.713	243.527	177		31	31.549	35.673	50		28	134.991	188.467	28		31	210.996	186.329	2		20	112.123	96.642	17		32	179.615	155.136	179		11	107.38	187.153	5		53	59.821	98.484	11
25	124.957	63.547	101		9	11.173	243.128	178		31	31.427	35.295	51		28	134.815	188.963	29		31	209.744	187.259	3		20	112.602	96.685	18		32	179.413	155.046	180		11	106.87	186.252	6		54	109.82	96.537	0
25	125.469	63.475	102		9	10.963	243.038	179		31	32.321	35.082	52		28	135.105	188.293	30		31	209.063	186.909	4		20	112.571	95.939	19		32	179.269	154.769	181		11	105.436	188.08	7		54	110.783	95.498	1
25	125.042	63.853	103		9	10.945	243.605	180		31	32.376	36.129	53		28	135.196	187.7	31		31	209.664	187.003	5		20	112.577	96.256	20		32	179.775	154.516	182		11	106.166	187.338	8		54	111.297	97.391	2
25	125.152	63.239	104		9	10.903	244.14	181		31	31.243	35.216	54		28	135.677	187.704	32		31	210.968	187.097	6		20	112.643	96.148	21		32	179.276	154.687	183		11	106.272	182.497	9		54	110.271	95.877	3
25	125.383	63.306	105		9	10.609	243.49	182		31	31.238	34.923	55		28	134.905	187.824	33		31	210.077	187.079	7		21	164.685	98.055	0		32	180.029	154.225	184		11	106.694	187.402	10		54	110.032	95.576	4
25	125.306	63.16	106		9	11.509	244.43	183		31	31.711	35.389	56		28	136.009	187.415	34		31	210.133	187.938	8		21	165.188	98.234	1		32	178.768	155.162	185		11	107.378	187.097	11		54	111.089	96.422	5
25	125.542	63.12	107		9	11.341	244.148	184		31	31.57	34.956	57		28	135.787	188.133	35		31	211.14	188.551	9		21	165.138	98.322	2		32	179.521	154.653	186		11	105.484	187.003	12		54	109.701	95.966	6
25	125.497	62.769	108		9	10.707	244.118	185		31	31.751	34.686	58		28	135.011	187.108	36		31	210.933	187.799	10		21	165.024	98.443	3		32	179.249	154.505	187		11	106.342	187.233	13		54	110.593	93.805	7
25	125.398	62.607	109		9	11.152	244.496	186		31	32.099	34.578	59		29	169.341	188.836	0		31	210.769	187.317	11		21	165.4	98.199	4		32	178.917	154.366	188		11	106.155	187.067	14		54	111.038	96.188	8
25	125.309	63.037	110		9	11.134	244.419	187		31	31.704	35.298	60		29	170.789	188.388	1		31	210.192	187.482	12		21	164.926	98.294	5		32	179.306	155.081	189		11	107.122	187.083	15		54	110.489	96.009	9
25	125.27	63.261	111		9	10.424	243.805	188		31	31.382	35.194	61		29	169.522	187.87	2		31	209.059	186.923	13		21	164.991	98.309	6		32	179.504	155.056	190		11	106.974	187.214	16		54	110.784	97.118	10
25	125.268	62.745	112		9	10.675	244.25	189		31	31.742	35.356	62		29	169.593	188.111	4		31	210.621	186.226	14		21	165.132	98.248	7		32	179.987	155.064	191		11	107.299	187.609	17		54	110.093	99.606	11
25	125.295	62.637	113		9	10.583	244.292	190		31	30.848	34.729	63		29	168.486	186.797	5		31	210.888	186.898	15		21	165.034	98.453	8		32	180.092	153.985	192		11	108.126	186.336	18		54	109.811	96.925	12
25	125.127	62.049	114		9	10.653	244.154	191		31	31.105	35.101	64		29	167.954	188.171	6		31	212.057	186.277	16		21	165.177	98.021	9		32	179.748	154.665	193		11	107.555	187.018	19		58	187.512	99.555	0
25	125.381	62.462	115		9	10.362	243.856	192		31	31.239	35.448	65		29	170.684	187.876	7		31	210.302	185.857	17		21	165.386	98.048	10		32	179.114	154.849	194		11	106.908	187.66	20		58	186.815	98.406	1
25	125.476	62.876	116		9	11.108	244.428	193		31	30.966	35.282	66		29	171.12	187.226	8		31	211.323	186.698	18		21	165.187	98.424	11		32	179.82	154.266	195		12	138.038	183.701	0		58	187.17	98.137	2
25	125.305	62.653	117		9	10.835	244.665	194		31	31.145	35.844	68		29	171.061	187.331	10		31	210.63	186.517	19		21	164.996	97.837	12		32	179.223	154.404	196		12	137.707	184.664	1		58	187.285	98.18	3
25	125.381	62.845	118		9	10.941	244.697	195		31	30.3	36.194	69		29	173.449	189.239	11		31	209.5	187.076	20		21	164.896	97.718	13		32	179.103	155.011	197		12	138.674	183.872	2		58	187.227	98.357	4
25	125.569	62.85	119		9	10.804	244.076	196		31	30.708	36.678	70		29	171.007	187.724	12		31	210.202	186.117	21		21	165.612	97.784	14		32	179.173	154.754	198		12	139.811	185.743	3		58	186.465	99.011	5
25	125.384	62.876	120		9	10.467	244.436	197		31	30.295	36.02	71		29	169.574	186.141	13		31	210.205	187.2	22		21	164.998	98.435	15		32	178.973	154.448	199		12	138.039	183.967	4		58	186.709	98.702	6
25	125.597	62.818	121		9	10.614	244.489	198		31	32.126	35.999	72		29	169.408	185.85	14		31	210.163	186.671	23		21	164.756	98.224	16		32	179.269	154.523	200		12	138.465	183.812	5		58	187.597	98.939	7
25	125.509	63.021	122		9	10.993	244.297	199		31	31.995	35.771	73		29	171.015	187.456	15		31	210.077	186.575	24		21	164.771	98.077	17		32	179.424	154.569	201		12	138.902	184.98	6		58	187.75	98.385	8
25	125.888	62.656	123		9	10.546	244.317	200		31	32.161	35.601	74		29	171.353	187.331	16		31	210.229	186.147	25		21	165.069	98.318	18		32	179.217	154.786	202		12	138.093	183.712	7		58	187.652	97.988	9
25	126.157	63.218	124		9	10.528	244.139	201		31	31.452	36.065	75		29	173.055	187.952	17		31	210.17	186.289	26		21	164.618	98.496	19		32	179.27	155.178	203		12	139.146	183.139	8		58	187.321	98.683	10
25	126.083	63.392	125		9	10.769	244.052	202		31	32.025	35.348	76		29	175.07	188.984	18		31	210.759	186.975	27		21	164.725	98.114	20		32	179.347	155.513	204		12	138.729	181.718	9		58	187.963	97.625	11
25	126.131	63.132	126		9	10.923	243.946	203		31	32.004	36.1	77		29	172.855	187.788	19		31	210.481	187.49	28		21	164.483	97.797	21		32	179.822	154.731	205		12	138.868	182.734	10		58	187.593	97.814	12
25	125.831	63.294	127		9	10.985	243.14	204		31	31.931	36.243	78		29	171.508	188.848	20		31	211.099	187.044	29		21	164.821	98.437	22		32	179.448	154.898	206		12	138.86	183.015	11		58	187.924	97.956	13
25	126.047	63.351	128		9	10.655	243.477	205		31	30.648	36.355	79		29	172.883	189.263	21		31	211.027	187.861	30		21	165.037	97.968	23		32	179.496	155.513	207		12	137.83	183.142	12		58	187.299	98.346	14
25	126.133	63.324	129		9	10.515	243.409	206		31	31.092	34.615	80		29	176.088	189.873	22		31	211.089	187.131	31		21	164.808	97.597	24		32	178.989	155.194	208		12	138.35	182.99	13		58	186.829	97.801	15
25	126.041	62.981	130		9	10.719	244.645	207		31	31.696	35.899	81		29	176.925	188.654	23		31	210.499	187.312	32		21	164.763	98.216	25		32	179.309	155.91	209		12	138.643	182.471	14		58	187.298	96.661	16
25	126.055	63.088	131		9	10.355	243.999	208		31	31.794	36.104	82		29	177.848	189.825	24		31	210.509	186.594	33		21	164.714	97.521	26		32	179.069	155.687	210		12	138.101	183.981	15		58	186.955	96.936	17
25	126.485	63.073	132		9	11.04	244.216	209		34	69.375	35.769	0		29	179.656	188.334	25		31	210.416	186.331	34		21	164.988	97.682	27		32	179.893	155.488	211		12	138.051	184.542	16		58	187.966	96.983	18
25	125.761	63.167	133		9	10.504	244.581	210		34	71.079	35.342	1		29	181.23	188.296	26		31	210.577	186.898	35		21	165.219	97.654	28		32	179.936	154.865	212		12	138.653	182.747	17		58	188.332	97.789	19
25	126.195	63.012	134		9	10.935	244.151	211		34	71.062	34.787	2		29	178.694	187.839	27		31	210.268	186.072	36		21	164.805	97.984	29		32	179.182	156.076	213		12	138.399	183.077	18		58	187.799	96.353	20
25	126.107	63.231	135		9	10.907	243.856	212		34	72.209	34.771	3		29	179.868	189.255	28		31	210.676	186.163	37		21	164.735	97.924	30		32	179.577	155.643	214		12	138.265	183.526	19		58	188.022	97.035	21
25	126.231	63.306	136		9	10.982	244.431	213		34	72.278	36.208	4		29	178.573	188.261	30		31	210.996	187.207	38		21	164.832	97.887	31		32	179.894	155.49	215		12	138.855	183.512	20		58	187.586	97.36	22
25	125.993	63.532	137		9	11.272	244.405	214		34	73.222	36.309	5		29	177.297	188.535	31		31	210.498	186.479	39		21	164.705	97.771	32		32	179.099	155.859	216		12	138.266	183.865	21		58	186.228	97.561	23
25	126.058	63.343	138		9	9.896	243.926	215		34	72.573	34.866	6		29	174.309	186.121	32		31	210.819	187.036	40		21	164.777	98.078	33		32	179.19	155.067	217		12	137.209	183.787	22		58	186.446	98.267	24
25	126.004	63.21	139		9	10.496	244.17	216		34	71.258	35.27	7		30	195.493	189.388	0		31	210.401	186.16	41		21	164.998	98.013	34		32	179.638	154.759	218		12	137.657	183.755	23		58	187.136	98.175	25
25	125.938	63.708	140		9	10.287	244.17	217		34	72.153	35.174	8		30	193.742	191.125	1		31	210.263	185.738	42		21	164.661	97.81	35		32	180.014	155.483	219		12	137.687	183.957	24		58	187.153	97.829	26
25	125.884	64.079	141		9	10.691	243.952	218		34	71.954	35.217	9		30	195.763	192.596	2		31	210.568	186.57	43		21	164.9	98.218	36		32	179.652	155.088	220		12	137.793	183.807	25		58	187.638	97.381	27
25	125.954	63.393	142		9	10.152	243.878	219		34	71.205	34.723	10		30	195.739	192.261	3		31	210.043	185.973	44		21	164.559	98.01	37		32	179.301	155.075	221		12	137.887	183.12	26		58	191.877	94.818	28
25	125.961	63.011	143		9	10.689	244.299	220		34	71.828	33.367	11		30	194.598	191.937	4		31	210.681	186.38	45		21	164.996	98.13	38		32	180.024	154.553	222		12	137.964	183.388	27		58	187.609	96.954	29
25	126.187	63.129	144		9	10.557	243.921	221		34	71.77	33.853	12		30	193.513	191.763	5		31	210.61	186.351	46		21	164.761	97.901	39		32	179.713	154.957	223		12	137.735	183.446	28		58	186.808	98.239	30
25	126.184	62.946	145		9	10.948	244.083	222		34	71.948	33.995	13		30	194.792	191.722	6		31	210.484	186.721	47		21	164.904	97.673	40		32	179.392	154.417	224		12	138.204	183.873	29		58	186.976	98.135	31
25	126.166	63.029	146		9	10.298	244.645	223		34	72.093	33.253	14		30	194.67	191.208	7		31	210.7	186.281	48		21	164.781	97.733	41		32	178.978	155.135	225		12	137.786	183.119	30		58	186.735	97.518	32
25	126.015	62.971	147		9	10.264	244.452	224		34	72.19	32.959	15		30	195.582	192.113	8		31	211.713	187.21	49		21	165.067	97.961	42		32	179.989	155.819	226		12	137.872	183.808	31		58	185.49	98.06	33
25	125.768	62.666	148		9	10.585	244.35	225		34	72.371	32.186	16		30	195.296	192.308	9		31	210.328	187.125	50		21	164.868	97.946	43		33	81.243	158.77	0		12	137.745	184.163	32		63	203.069	99.226	0
25	125.788	62.991	149		9	10.694	244.527	226		34	72.336	32.389	17		30	194.112	192.594	10		31	210.504	187.434	51		21	165.076	98.022	44		33	80.72	159.016	1		12	137.709	183.637	33		63	202.215	101.532	1
25	125.733	63.098	150		9	10.497	243.972	227		34	72.519	32.698	18		30	194.961	192.752	11		31	210.649	186.07	52		21	164.718	97.886	45		33	80.005	158.196	2		12	137.68	184.133	34		63	202.913	100.237	2
25	125.492	63.47	151		9	9.759	244.168	228		34	71.456	32.549	19		30	195.003	192.725	12		31	210.384	188.941	53		21	165.204	98.09	46		33	81.603	158.688	3		12	137.918	183.787	35		63	202.973	100.941	3
25	125.988	63.354	152		9	10.275	244.419	229		34	71.44	33.006	20		30	194.238	192.211	13		31	210.692	188.106	54		21	165.187	98.295	47		33	81.239	159.181	4		12	138.225	183.693	36		63	201.692	100.614	4
25	125.843	63.639	153		9	9.968	244.562	230		34	71.03	32.739	21		30	194.248	192.472	14		31	210.519	187.824	55		21	165.081	98.216	48		33	78.905	157.808	5		12	138.531	184.311	37		63	202.273	100.927	5
25	125.964	63.184	154		9	10.375	244.347	231		34	72.124	31.851	22		30	195.819	192.388	15		31	210.694	188.613	56		21	165.363	98.334	49		33	80.669	158.889	6		12	137.759	183.74	38		63	201.328	100.577	6
25	125.653	63.496	155		9	10.749	244.945	232		34	72.062	32.724	23		30	195.681	193.034	16		31	210.504	188.147	57		21	164.882	98.332	50		33	80.303	159.078	7		12	137.754	183.927	39		63	201.846	101.143	7
25	125.9	63.567	156		9	10.049	244.532	233		34	71.511	32.502	24		30	195.002	191.787	17		31	210.186	188.48	58		21	164.826	98.087	51		33	81.177	158.899	8		12	137.922	184.185	40		63	202.544	101.291	8
25	125.699	63.64	157		9	10.297	243.99	234		34	71.871	32.308	25		30	196.262	192.889	18		31	210.552	188.49	59		21	165.066	97.897	52		33	80.734	158.072	9		12	138.52	184.279	41		63	202.976	101.181	9
25	125.838	63.475	158		9	10.145	244.536	235		34	71.162	32.374	26		30	196.5	191.811	19		31	210.538	188.098	60		21	165.04	98.014	53		33	81.343	157.86	11		12	138.001	183.612	42		63	203.033	101.063	10
25	125.801	63.289	159		9	10.216	244.755	236		34	71.603	32.397	27		30	194.21	191.435	20		31	210.91	187.214	61		21	164.984	98.064	54		33	83.995	159.373	12		12	137.482	184.437	43		63	203.863	100.418	11
25	125.935	63.252	160		9	10.009	244.351	237		34	71.391	32.284	28		30	194.577	192.592	22		31	210.093	187.935	62		21	165.186	97.781	55		34	153.705	145.82	0		12	138.016	183.709	44		64	100.301	102.828	0
25	125.894	63.18	161		9	11.717	245.733	238		34	70.79	32.286	29		30	193.396	192.799	23		31	210.353	188.199	63		21	165.195	97.382	56		34	152.983	145.911	1		12	137.944	183.896	45		64	100.993	103.377	1
25	125.771	63.499	162		9	10.94	245.022	239		34	70.811	31.994	30		30	195.341	192.963	24		31	209.84	186.842	64		21	165.071	97.429	57		34	153.476	145.497	2		12	137.416	182.682	46		64	99.273	102.986	2
25	126.071	63.453	163		9	10.176	244.338	240		34	70.502	31.979	31		30	195.355	192.696	25		31	211.408	187.781	65		21	165.22	97.487	58		34	153.516	145.99	3		12	137.293	183.046	47		64	100.602	102.415	3
25	125.906	63.304	164		9	10.562	244.344	241		34	70.858	32.082	32		30	196.736	191.024	26		31	211.276	187.648	66		21	165.493	97.869	59		34	153.524	145.894	4		12	138.247	183.934	48		64	100.824	102.728	4
25	125.968	63.295	165		9	9.761	244.255	242		34	71.108	31.882	33		30	195.717	192.856	27		31	210.891	187.623	67		21	165.179	97.448	60		34	153.576	145.569	5		12	138.088	183.909	49		64	101.016	103.27	5
25	125.938	63.93	166		9	10.498	244.741	243		34	71.513	31.016	34		30	195.337	192.845	28		31	209.941	187.219	68		21	165.513	97.68	61		34	152.878	145.929	6		12	137.543	184.721	50		64	101.025	103.96	6
25	126.068	63.385	167		9	10.091	244.599	244		34	71.201	31.739	35		30	195.046	191.865	29		31	210.202	188.1	69		21	165.515	97.486	62		34	152.912	145.627	7		12	137.153	183.902	51		64	101.88	100.333	7
25	125.893	63.341	168		9	9.399	244.307	245		34	71.61	31.76	36		31	162.518	190.346	0		31	210.658	187.048	70		21	165.594	97.487	63		34	153.049	145.837	8		12	137.686	183.889	52		64	100.571	101.294	8
25	126.054	63.86	169		9	10.113	244.101	246		34	71.385	32.133	37		31	162.37	188.423	1		31	210.49	187.71	71		21	165.572	97.378	64		34	152.706	145.279	9		12	138.043	184.75	53		64	102.293	99.342	9
25	126.077	63.306	170		9	9.973	244.184	247		34	71.604	31.934	38		31	161.944	189.079	2		31	211.29	187.5	72		21	165.2	97.339	65		34	152.959	145.784	10		12	136.41	183.085	54		64	98.004	101.133	10
25	126.355	63.007	171		9	10.798	244.935	248		34	71.768	31.776	39		31	161.898	189.777	3		31	210.665	188.116	73		21	165.425	97.639	66		34	153.964	145.693	11		12	137.795	183.191	55		64	95.871	97.144	11
25	125.854	63.736	172		9	10.136	244.256	249		34	71.512	31.525	40		31	162.081	187.815	4		31	210.904	187.877	74		21	165.206	97.237	67		34	153.615	146.412	12		12	137.555	183.347	56		65	166.998	101.685	0
25	125.967	63.691	173		9	10.48	244.51	250		34	71.829	31.608	41		31	162.996	188.881	5		31	211.2	187.463	75		21	165.094	97.565	68		34	153.762	146.16	13		12	138.635	181.722	57		65	166.505	101.539	1
25	125.856	63.251	174		9	10.331	244.313	251		34	72.026	31.512	42		31	162.701	187.942	6		31	210.593	187.86	76		21	164.782	98.017	69		37	176.681	146.752	0		12	138.583	184.576	58		65	166.306	102.736	2
25	125.904	63.651	175		9	9.828	244.338	252		34	71.538	31.835	43		31	162.189	188.552	7		31	210.286	187.484	77		21	165.152	97.397	70		37	176.54	147.202	1		12	138.163	184.063	59		65	166.724	102.177	3
25	125.836	63.66	176		9	10.448	244.785	253		34	72.13	32.316	44		31	163.63	188.656	8		31	211.16	187.723	78		21	163.177	96.069	71		37	176.975	146.986	2		12	136.495	183.453	60		65	165.972	101.805	4
25	125.538	63.468	177		9	9.597	244.546	254		34	71.857	32.242	45		31	162.534	188.475	9		31	210.936	186.443	79		21	164.456	92.357	72		37	176.841	146.705	3		12	137.818	184.292	61		65	166.803	100.45	5
25	125.984	62.615	178		9	10.264	244.447	255		34	71.455	31.773	46		31	162.376	188.09	10		31	210.982	186.724	80		22	101.342	99.7	2		37	177.193	146.83	4		12	139.159	185.075	62		65	166.267	101.161	6
25	126.066	63.308	179		9	9.991	244.74	256		34	71.568	31.653	47		31	162.522	188.526	11		31	211.007	186.8	81		22	102.936	102.736	3		37	177.137	146.583	5		12	137.967	184.406	63		65	166.323	100.476	7
25	126.511	63.07	180		9	10.312	244.133	257		34	71.393	31.845	48		31	161.974	188.528	12		31	210.376	187.525	82		22	103.826	103.38	4		37	177.714	147.092	6		12	138.527	185.339	64		65	166.311	100.867	8
25	126.18	63.22	181		9	10.023	244.424	258		34	71.399	31.515	49		31	162.253	189.145	13		31	210.612	188.089	83		22	103.612	102.183	5		37	176.672	146.289	7		12	136.803	183.198	65		65	166.682	100.816	9
25	125.889	63.573	182		9	10.322	244.532	259		34	70.673	32.065	50		31	163.065	187.552	14		31	210.617	188.342	84		22	104.681	101.945	6		37	176.413	145.926	8		12	136.946	183.612	66		65	166.92	100.902	10
25	126.317	63.945	183		9	10.085	243.968	260		34	71.362	32.056	51		31	164.18	186.575	15		31	211.001	187.549	85		22	104.646	104.22	7		37	177.045	146.806	9		12	137.317	184.522	67		65	166.24	100.555	11
25	126.07	63.807	184		9	10.072	244.243	261		34	71.637	32.004	52		34	117.497	190.685	0		31	211.115	188.203	86		22	106.369	103.264	9		37	176.994	147.23	10		12	136.945	183.441	68		65	166.164	99.952	12
25	126.216	63.583	185		9	9.898	244.763	262		34	71.894	32.262	53		34	116.47	190.968	1		31	211.121	188.075	87		22	103.59	102.892	10		37	176.88	147.611	11		12	136.598	182.949	69		65	166.47	100.443	13
25	125.945	63.466	186		9	10.089	244.566	263		34	72.076	32.115	54		34	116.721	190.953	2		31	210.073	187.035	88		22	104.893	101.074	11		37	177.692	147.151	12		12	136.457	183.312	70		65	167.287	100.674	14
25	126.007	63.881	187		9	10.224	244.331	264		34	71.875	32.207	55		34	117.224	191.271	3		31	210.843	187.368	89		22	102.753	102.837	12		37	177.197	146.763	13		12	136.49	183.462	71		65	166.742	100.914	15
25	126.126	63.147	188		9	9.977	244.719	265		34	72.144	31.864	56		34	117.055	190.782	4		31	210.666	187.395	90		22	102.25	102.222	13		37	177.039	146.659	14		12	138.437	184.462	72		65	166.416	101.526	16
25	126.039	64.122	189		9	10.047	243.405	266		34	72.568	32.86	57		34	117.983	191.225	5		31	210.177	187.672	91		22	104.178	103.474	14		37	176.974	146.933	15		12	138.188	184.501	73		65	166.545	102.008	17
25	126.155	63.367	190		9	10.414	244.258	267		34	71.791	31.493	58		34	117.269	190.263	6		31	210.068	188.128	92		22	104.147	103.674	15		37	177.156	146.688	16		12	138.258	183.902	74		65	167.074	101.263	18
25	125.707	64.361	191		9	10.253	244.11	268		34	72.386	31.769	59		34	117.107	190.748	7		31	210.451	187.362	93		22	107.374	104.786	16		37	177.339	146.761	17		13	151.005	185.329	1		65	166.529	101.168	19
25	126.245	64.145	192		9	10.684	244.628	269		34	72.413	31.869	60		34	117.284	190.948	8		31	210.439	187.628	94		22	109.424	105.454	17		37	177.107	146.795	18		13	146.909	187.858	2		65	166.146	101.122	20
25	126.439	62.008	193		9	10.237	244.202	270		34	71.426	32.649	61		34	117.216	190.585	9		31	210.302	187.653	95		23	123.085	100.439	0		37	176.892	146.4	19		13	151.475	186.611	3		65	166.137	101.165	21
25	126.098	62.979	194		9	10.553	244.048	271		34	71.938	32.111	62		34	117.786	190.634	10		31	211.394	187.698	96		23	122.87	100.091	1		37	177.015	146.814	20		13	149.275	184.634	4		65	166.695	101.259	22
25	126.14	63.547	195		9	11.011	244.276	272		34	70.513	32.303	63		34	116.91	189.477	11		31	210.545	187.492	97		23	122.975	100.715	2		37	176.628	146.651	21		13	150.535	184.144	5		65	166.641	101.024	23
25	126.117	63.379	196		9	11.3	244.43	273		34	71.235	31.942	64		34	117.214	190.706	12		31	210.64	187.231	98		23	123.697	101.802	3		37	176.935	146.312	22		13	148.706	184.977	6		65	166.945	101.956	24
25	125.998	63.093	197		9	10.891	245.621	274		34	69.873	33.532	65		34	117.359	190.822	13		31	210.905	186.329	99		23	123.114	101.374	4		37	176.789	146.611	23		13	150.023	185.594	7		65	166.78	101.845	25
25	126.444	63.566	198		9	10.879	244.093	275		34	70.843	32.3	66		34	118.186	190.875	14		31	210.384	186.922	100		23	123.549	101.766	5		37	176.48	146.262	24		13	149.987	183.116	8		65	166.674	100.931	26
25	126.05	63.562	199		9	10.463	243.967	276		34	71.652	31.978	67		34	116.367	189.849	15		31	211.3	187.301	101		23	123.555	100.717	6		37	176.806	146.306	25		13	149.576	183.312	10		65	166.743	100.824	27
25	126.474	63.925	200		9	10.758	244.586	277		34	70.788	31.92	68		34	115.278	189.656	17		31	211.1	186.791	102		23	123.205	100.24	7		37	176.938	146.434	26		13	147.47	183.032	11		65	166.584	101.101	28
25	126.278	63.298	201		9	11.067	245.03	278		34	71.103	32.108	69		34	117.191	190.834	18		31	211.28	186.654	103		23	123.294	100.016	8		37	176.767	146.191	27		13	148.968	183.764	12		65	166.159	101.032	29
25	126.248	64.146	202		9	11.189	245.134	279		34	70.549	32.737	70		34	117.739	191.008	19		31	210.904	187.258	104		23	123.602	100.381	9		37	175.794	146.579	28		13	149.783	183.072	13		65	166.294	101.531	30
25	126.341	64.549	203		9	10.798	244.757	280		34	70.374	32.743	71		34	118.282	190.563	20		31	210.517	187.243	105		23	123.554	100.15	10		37	176.247	146.804	29		13	148.387	183.532	14		65	166.457	100.792	31
25	126.888	62.576	204		9	11.899	245.162	281		34	70.304	32.032	72		34	115.911	189.381	21		31	211.501	187.975	106		23	123.341	100.551	11		37	176.281	146.88	30		13	147.483	182.873	15		65	165.994	100.69	32
25	126.769	62.639	205		9	10.91	245.116	282		34	71.16	32.698	73		34	115.912	190.149	22		31	209.713	189.189	107		23	122.908	99.982	12		37	176.558	146.579	31		13	149.119	184.513	16		65	165.719	100.735	33
25	126.36	64.151	206		9	11.135	245.099	283		34	71.233	33.059	74		34	115.657	189.763	23		31	210.317	188.499	108		23	123.14	99.76	13		37	176.504	146.442	32		15	191.456	186.894	0		65	165.873	100.924	34
25	126.128	64.191	207		9	10.006	244.573	284		34	71.04	32.404	75		34	115.97	188.971	24		31	210.056	188.907	109		23	122.768	100.215	14		37	176.308	146.965	33		15	191.759	186.761	1		65	166.711	100.956	35
25	125.979	63.683	208		9	10.816	245.082	285		34	68.287	32.959	76		34	117.347	190.209	25		31	210.216	186.74	110		23	123.434	99.865	15		37	176.445	146.949	34		15	191.181	186.693	2		65	166.438	100.974	36
25	126.318	63.835	209		9	10.934	244.591	286		34	70.581	32.913	77		34	118.327	190.057	26		31	210.646	186.907	111		23	123.369	99.479	16		37	176.445	147.551	35		15	191.816	186.828	3		65	166.148	100.988	37
25	126.03	64.365	210		9	10.487	245.618	287		34	70.733	32.782	78		34	119.858	190.493	27		31	209.644	187.456	112		23	123.52	100.075	17		37	176.156	147.006	36		15	191.747	186.635	4		65	165.719	101.167	38
25	125.797	64.815	211		9	11.299	245.179	288		34	70.916	33.076	79		34	119.003	191.657	28		31	210.27	185.471	113		23	123.362	100.262	18		37	176.786	147.591	37		15	191.485	186.509	5		65	165.756	101.61	39
25	125.694	64.968	212		9	11.469	245.517	289		34	70.929	32.673	80		34	118.478	191.015	29		31	209.786	186.182	114		23	123.062	99.714	19		37	176.218	147.108	38		15	191.843	186.655	6		65	165.322	101.159	40
25	125.975	64.371	213		9	11.102	245.812	290		34	70.77	33.305	81		34	117.394	189.774	30		31	210.647	187.132	115		23	123.2	100.258	20		37	176.154	147.653	39		15	192.136	186.654	7		65	165.95	101.58	41
25	125.615	65.019	214		9	11.391	245.878	291		34	70.97	32.701	82		35	199.295	192.501	0		31	210.133	187.842	116		23	123.322	100.359	21		37	176.863	147.257	40		15	191.858	186.901	8		65	166.02	101.246	42
25	125.782	65.01	215		9	11.582	246.233	292		34	70.533	33.076	83		35	199.813	192.795	1		31	210.58	189.457	117		23	123.065	100.05	22		37	176.713	147.644	41		15	191.527	186.745	9		65	165.79	101.131	43
25	125.763	64.805	216		9	11.581	245.869	293		34	71.309	32.776	84		35	199.46	193.113	2		31	209.869	187.931	118		23	122.979	100.264	23		37	176.844	147.447	42		15	191.831	187.109	10		65	165.126	102.29	44
25	125.903	65.016	217		9	11.877	246.11	294		34	70.502	33.37	85		35	200.596	193.57	3		31	209.971	187.625	119		23	122.683	100.198	24		37	176.786	146.807	43		15	192.017	187.022	11		65	165.241	102.5	45
25	125.887	65.008	218		9	11.321	245.726	295		34	71.139	33.142	86		35	200.881	193.504	4		31	211.112	186.627	120		23	122.528	100.068	25		37	176.822	148.037	44		15	192.061	186.668	12		65	165.09	102.443	46
25	125.748	65.013	219		9	11.26	245.814	296		34	70.453	33.955	87		35	200.121	192.26	5		31	211.049	187.98	121		23	122.517	100.21	26		37	176.394	147.496	45		15	191.307	186.661	13		65	165.338	102.446	47
25	126.127	64.881	220		9	11.602	246.039	297		34	70.799	32.948	88		35	201.062	193.076	6		31	210.779	186.983	122		23	121.94	99.755	27		37	175.444	147.667	46		15	191.435	186.895	14		65	165.324	101.852	48
25	125.876	65.065	221		9	11.8	246.057	298		34	71.901	32.467	89		35	202.865	193.523	7		31	211.075	187.449	123		23	122.517	100.39	28		37	175.416	147.407	47		15	191.619	186.789	15		65	165.744	102.198	49
25	126.087	64.999	222		9	11.251	246.225	299		34	71.481	33.517	90		35	202.911	193.107	8		31	210.705	187.211	124		23	122.305	100.563	29		37	176.345	147.669	48		15	191.846	187.147	16		65	166.059	102.63	50
25	126.255	65.072	223		9	11.602	246.137	300		34	71.687	32.898	91		35	204.584	192.427	9		31	210.28	188.218	125		23	122.534	100.453	30		37	175.923	147.905	49		15	191.435	187.219	17		65	165.685	102.279	51
25	126.193	65.016	224		9	10.499	245.668	301		34	71.027	33.106	92		35	204.812	193.266	10		31	209.943	188.587	126		23	122.828	100.668	31		37	176.469	147.274	50		15	191.297	187.048	18		65	166.067	102.903	52
25	125.889	64.978	225		9	11.095	245.793	302		34	71.014	33.582	93		35	203.307	193.037	11		31	210.651	187.956	127		23	122.49	100.618	32		37	176.637	147.775	51		15	191.951	187.031	19		65	166.041	102.084	53
25	125.794	64.82	226		9	11.522	245.723	303		34	71.158	33.695	94		35	199.71	193.499	13		31	211.105	187.431	128		23	122.06	100.858	33		37	176.381	148.134	52		15	191.597	186.965	20		65	166.034	102.019	54
25	125.521	65.509	227		9	11.07	245.931	304		34	71.234	34.008	95		35	200.857	192.432	14		31	209.436	187.882	129		23	123.377	100.532	34		37	175.972	148.095	53		15	191.883	186.557	21		65	166.192	101.752	55
25	125.698	65.001	228		9	11.487	246.156	305		34	71.661	33.59	96		35	201.18	192.542	15		31	210.058	188.582	130		23	122.906	101.087	35		37	175.988	147.945	54		15	191.535	186.536	22		65	166.179	101.649	56
25	125.781	65.008	229		9	10.523	245.473	306		34	71.662	34.187	97		35	200.485	193.033	16		31	210.51	187.748	131		23	122.502	100.974	36		37	175.533	147.646	55		18	146.265	188.077	0		65	166.542	101.254	57
25	125.857	64.864	230		9	10.37	245.553	307		34	71.494	34.759	98		35	199.723	193.012	17		31	210.473	188.021	132		23	122.417	101.273	37		37	175.618	147.452	56		18	141.763	190.173	1		65	165.451	102.195	58
25	125.907	64.885	231		9	10.947	245.075	308		34	70.826	35.123	99		35	200.974	190.563	18		31	211.246	188.185	133		23	123.306	101.35	38		37	173.038	144.809	57		18	141.272	194.427	2		65	166.157	101.627	59
25	125.832	65.054	232		9	10.983	245.563	309		34	70.668	33.929	100		35	199.918	193.352	20		31	210.954	186.608	134		23	123.578	100.653	39		37	174	145	58		18	140.534	194.45	3		65	166.474	102.313	60
25	125.672	65.416	233		9	10.752	245.439	310		34	70.402	34.356	101		35	198.588	192.166	21		31	210.198	187.742	135		23	123.612	100.018	40		37	175.909	145.812	59		18	138.54	194.851	4		65	166.477	103.067	61
25	126.242	65.151	234		9	10.805	244.997	311		34	70.705	34.226	102		35	200.914	191.926	22		31	209.165	188.401	136		23	123.651	100.055	41		37	175.809	146.114	60		18	140.047	194.971	5		65	166.069	102.138	62
25	125.838	64.511	235		9	10.253	244.795	312		34	70.831	33.181	103		35	200.408	193.245	23		31	210.043	188.169	137		23	123.312	100.176	42		37	175.198	145.075	61		18	138.569	193.994	6		65	166.174	103.043	63
25	125.91	64.808	236		9	9.669	245.217	313		34	71.894	32.983	104		35	199.816	193.307	24		31	209.513	188.324	138		23	123.536	100.448	43		37	176.104	145.603	63		18	139.765	194.492	7		65	166.021	102.794	64
25	126.166	65.068	237		9	10.63	245.252	314		34	71.689	33.772	105		35	199.974	192.965	26		31	211.182	187.64	139		23	123.216	100.02	44		37	176.347	145.595	64		18	140.286	192.781	8		65	166.231	102.396	65
25	125.838	64.712	238		9	10.446	244.929	315		34	71.257	33.764	106		35	199.659	193.401	27		31	209.891	188.203	140		23	123.373	99.956	45		37	173.845	145.373	65		18	140.702	194.677	9		65	166.274	102.459	66
25	125.643	64.931	239		9	10.094	244.688	316		34	71.624	33.274	107		35	199.339	193.363	28		31	210.633	188.551	141		23	123.562	99.395	46		37	177.411	145.303	66		18	138.134	193.226	10		65	165.666	102.627	67
25	125.773	64.985	240		9	10.605	244.896	317		34	71.114	33.836	108		35	199.662	193.265	29		31	210.007	188.133	142		23	123.362	99.524	47		37	174.511	142.994	67		18	138.691	194.723	11		65	166.039	102.494	68
25	125.623	64.492	241		9	10.366	244.978	318		34	71.729	33.383	109		35	199.996	193.623	30		31	210.072	187.254	143		23	123.176	99.283	48		37	174.065	145.801	68		18	141.319	194.789	12		65	165.964	103.158	69
25	125.906	64.326	242		9	9.994	244.513	319		34	72.071	32.819	110		35	200.17	193.626	31		31	210.767	186.45	144		23	123.342	99.747	49		37	174.763	144.624	69		19	120.057	190.189	0		65	166.338	102.622	70
25	125.685	64.294	243		9	10.702	244.488	320		34	72.508	33.351	111		35	200.023	193.711	32		31	210.306	186.911	145		23	122.678	99.64	50		37	174.622	145.217	70		19	119.543	190.716	1		65	166.522	102.47	71
25	125.695	64.522	244		9	10.054	244.017	321		34	71.547	33.03	112		35	200.414	193.309	33		31	211.167	188.804	146		23	123.074	99.946	51		37	173.014	145.23	71		19	119.159	191.283	2		65	165.605	103.318	72
25	125.886	64.35	245		9	9.788	244.825	322		34	72.056	32.798	113		35	200.112	193.045	34		31	210.734	188.116	147		23	122.731	100.085	52		37	172.597	145.628	72		19	119.517	191.102	3		65	166.507	102.815	73
25	126.007	64.905	246		9	10.55	244.787	323		34	72.071	33.039	114		35	201.476	192.414	35		31	210.007	188.033	148		23	122.825	99.783	53		37	173.426	144.711	73		19	119.815	190.95	4		65	165.432	102.866	74
25	125.902	64.846	247		9	10.533	244.727	324		34	72.778	32.571	115		35	202.062	192.161	36		31	211.728	185.445	149		23	122.786	100.162	54		37	172.72	145.044	74		19	119.271	191.282	5		65	165.404	102.854	75
25	125.95	64.88	248		9	10.924	244.823	325		34	72.142	33.06	116		35	201.424	192.655	37		31	210.242	186.996	150		23	122.724	101.006	55		37	174.079	144.034	75		19	119.76	191.199	6		65	166.059	103.029	76
25	125.787	64.467	249		9	9.66	244.612	326		34	71.603	34.141	117		35	202.625	192.07	38		31	210.891	187.049	151		23	122.196	100.824	56		37	174.524	145.279	76		19	119.552	190.919	7		65	166.06	103.11	77
25	125.779	64.293	250		9	9.933	244.577	327		34	70.531	33.653	118		35	202.038	192.914	39		31	210.136	187.979	152		23	122.3	101.039	57		37	173.696	145.202	77		19	120.415	190.852	8		65	166.211	103.569	78
25	125.814	64.017	251		9	9.983	244.613	328		34	70.978	33.641	119		35	201.606	192	40		31	210.979	187.984	153		23	122.416	100.886	58		37	175.126	145.352	78		19	120.34	190.933	9		65	165.691	102.976	79
25	125.328	64.302	252		9	10.258	245.006	329		34	71.641	33.04	120		35	201.899	192.378	41		31	210.273	187.681	154		23	122.51	101.493	59		37	174.149	144.543	79		19	119.76	190.478	10		65	165.398	102.825	80
25	125.398	64.212	253		9	9.843	245.061	330		34	71.831	32.772	121		35	201.73	192.399	42		31	210.509	187.549	155		23	122.808	101.127	60		37	175.394	145.542	80		19	119.882	190.491	11		65	165.775	103.03	81
25	125.544	64.556	254		9	10.254	245.232	331		34	72.307	32.886	122		35	201.939	192.274	43		31	210.688	187.317	156		23	122.661	101.653	61		37	173.071	144.825	81		19	119.537	190.661	12		65	166.15	102.343	82
25	125.38	64.368	255		9	10.446	244.673	332		34	71.413	33.553	123		35	202.606	191.918	44		31	210.756	187.574	157		23	123.671	102.179	62		37	172.998	143.664	83		19	119.739	190.965	13		65	166.075	102.277	83
25	125.693	64.473	256		9	9.931	244.7	333		34	70.911	33.491	124		35	202.243	192.037	45		31	211.121	187.246	158		23	123.26	102.04	63		37	172.752	145.707	84		19	119.242	190.848	14		65	165.952	102.909	84
25	125.784	64.771	257		9	10.572	244.142	334		34	70.77	33.878	125		35	202.326	191.965	46		31	210.612	186.751	159		23	123.544	102.147	64		37	172.03	144.065	85		19	118.213	189.521	16		65	165.39	103.016	85
25	125.358	64.476	258		9	9.72	245.073	335		34	70.238	33.789	126		35	202.06	192.137	47		31	210.606	186.91	160		23	123.308	101.501	65		37	172.701	143.782	86		19	119.219	191.401	17		65	165.439	102.155	86
25	125.42	64.225	259		9	10.086	244.359	336		34	71.161	34.476	127		35	202.039	191.967	48		31	209.761	186.668	161		23	123.1	100.485	66		37	173.413	144.922	87		19	119.961	192.748	18		65	166.36	102.07	87
25	125.36	63.97	260		9	9.609	244.413	337		34	70.95	34.025	128		35	202.049	191.672	49		31	209.819	187.486	162		23	123.103	100.837	67		37	173.408	144.963	88		19	119.133	191.616	19		65	166.157	102.913	88
25	125.691	63.948	261		9	9.769	244.183	338		34	70.911	34.095	129		35	202.334	192.128	50		31	209.768	187.678	163		23	123.433	101.51	68		37	173.028	145.358	89		20	126.785	191.28	0		65	166.195	102.498	89
25	125.499	64.457	262		9	9.764	244.602	339		34	71.02	33.901	130		35	202.025	192.003	51		31	210.621	187.232	164		23	123.342	101.146	69		37	173.793	145.539	90		20	130.314	193.744	1		65	166.088	102.765	90
25	125.415	64.734	263		9	10.197	244.333	340		34	70.687	33.878	131		35	202.187	192.165	52		31	210.222	187.127	165		23	123.473	100.487	70		37	173.099	144.792	91		20	132.129	192.684	2		65	166.448	102.356	91
25	125.431	65.079	264		9	9.961	244.359	341		34	71.333	34.296	132		35	202.293	191.783	53		31	211.04	187.116	166		23	123.062	100.164	71		37	174.149	144.97	92		20	129.576	193.048	3		65	166.02	102.139	92
25	125.048	64.665	265		9	9.79	244.656	342		34	71.035	34.545	133		35	202.155	192.107	54		31	210.24	186.699	167		23	123.217	100.688	72		37	172.128	144.862	93		20	130.33	193.838	4		65	166.682	101.799	93
25	125.195	65.36	266		9	10.487	245.067	343		34	71.395	34.459	134		35	202.601	192.044	55		31	210.555	187.827	168		23	122.994	100.971	73		39	116.974	147.846	0		20	131.425	192.183	6		65	165.831	102.154	94
25	125.514	64.847	267		9	10.142	244.908	344		34	70.93	34.184	135		35	202.342	191.75	56		33	237.217	191.503	0		23	122.235	101.072	74		39	119.307	145.835	1		20	131.649	192.467	7		65	166.348	102.819	95
25	125.499	64.751	268		9	10.39	244.705	345		34	71.117	34.594	136		35	201.969	192.599	57		33	235.459	190.293	1		23	122.826	101.18	75		39	116.283	147.945	2		20	130.076	193.417	8		65	166.266	102.186	96
25	125.481	64.844	269		9	10.12	244.6	346		34	71.071	34.817	137		35	201.511	192.68	58		33	235.378	190.224	2		23	122.812	100.685	76		39	116.267	149.249	3		20	130.522	193.994	9		65	166.874	102.325	97
25	125.923	64.458	270		9	10.081	245.463	347		34	71.361	34.814	138		35	202.09	191.924	59		33	234.968	190.224	3		23	122.473	100.865	77		39	116.224	148.66	4		20	126.916	192.919	10		65	166.579	102.771	98
25	125.927	64.117	271		9	9.763	245.193	348		34	71.193	35.82	139		35	202.524	192.216	60		33	234.994	189.265	4		23	122.141	101.467	78		39	116.374	148.777	5		20	127.835	192.93	11		65	166.228	102.494	99
25	125.556	64.7	272		9	10.234	245.098	349		34	71.013	35.013	140		35	202.398	192.406	61		33	235.866	189.222	5		23	122.17	101.373	79		39	117.101	148.549	7		20	129.598	193.757	12		65	166.558	102.84	100
25	125.652	64.681	273		9	9.475	244.822	350		34	70.583	34.712	141		35	202.531	192.518	62		33	235.939	190.314	6		23	122.589	101.16	80		39	116.927	149.533	8		21	155.574	195.054	0		65	166.211	103.266	101
25	125.652	64.09	274		9	9.961	244.859	351		34	70.943	34.832	142		35	202.731	192.568	63		33	235.395	189.245	7		23	122.819	100.928	81		39	116.094	148.577	9		21	158.807	194.391	1		65	166.427	102.467	102
25	125.668	63.87	275		9	10.222	244.848	352		34	71.339	35.228	143		35	201.734	192.382	64		33	235.144	189.348	8		23	122.267	100.881	82		39	112.393	145.545	10		21	159.212	194.915	2		65	166.247	102.878	103
25	125.773	63.956	276		9	9.72	244.857	353		34	71.763	36.003	144		35	202.144	192.349	65		33	234.974	189.328	9		23	122.543	100.77	83		39	109.257	145.753	12		21	158.858	195.045	3		65	166.453	102.753	104
25	125.953	64.45	277		9	9.685	244.766	354		34	72.012	35.169	145		35	201.753	192.286	66		33	234.993	188.799	10		23	121.596	100.824	84		39	112.36	145.101	13		21	158.429	195.37	4		65	166.89	103.442	105
25	125.855	64.788	278		9	9.072	244.986	355		34	71.633	35.147	146		35	201.414	192.32	67		33	235.541	189.483	11		23	122.457	100.75	85		43	184.679	148.857	0		21	159.214	194.916	5		65	166.456	103.404	106
25	125.531	64.823	279		9	9.713	244.99	356		34	71.044	34.991	147		35	202.684	192.078	68		33	235.857	189.14	12		23	122.668	100.924	86		43	185.477	148.009	1		21	159.172	195.335	6		65	166.249	103.638	107
25	125.82	64.96	280		9	9.733	245.065	357		34	71.029	34.933	148		35	202.17	192.653	69		33	233.458	189.287	13		23	122.834	101.429	87		43	186.075	149.776	2		21	159.057	195.028	7		65	166.3	102.825	108
25	125.664	64.561	281		9	9.989	245.244	358		34	70.942	34.68	149		35	202.632	192.6	70		33	234.763	190.706	14		23	122.561	101.343	88		43	184.66	150.491	3		21	159.26	195.328	8		65	166.787	102.839	109
25	125.732	64.365	282		9	10.787	245.949	359		34	70.641	34.792	150		35	202.709	192.462	71		33	234.223	193.084	15		23	122.314	100.976	89		43	185.225	150.468	4		21	159.373	195.156	9		65	167.033	102.258	110
25	125.484	64.489	283		9	10.318	245.69	360		34	71.983	35.831	151		35	203.059	192.651	72		33	237.13	194.493	16		23	122.281	100.908	90		43	184.687	148.878	5		21	159.696	194.583	10		65	166.903	101.838	111
25	125.571	63.846	284		9	10.043	246.093	361		34	71.453	34.803	152		35	202.945	192.341	73		34	196.568	186.134	0		23	122.468	100.414	91		43	185.086	150.769	6		21	159.443	195.229	11		65	167.015	102.066	112
25	125.598	64.113	285		9	10.274	245.72	362		34	71.726	34.78	153		35	201.701	192.293	74		34	197.427	189.319	1		23	122.506	100.751	92		43	187.99	152.151	7		21	160.107	195.264	12		65	166.272	102.195	113
25	125.862	64.567	286		9	10.188	245.262	363		34	71.59	34.706	154		35	202.571	192.061	75		34	200.823	192.13	2		23	122.766	101.097	93		43	187.582	153.132	9		21	160.169	195.633	13		65	167.02	101.784	114
25	125.759	63.894	287		9	9.979	245.873	364		34	71.421	34.804	155		35	202.466	192.394	76		34	196.162	192.081	3		23	122.875	101.004	94		43	184.829	149.809	10		21	160.26	195.519	14		65	166.784	101.546	115
25	124.994	64.195	288		9	10.322	245.309	365		34	70.975	34.955	156		35	201.916	192.025	77		34	193.583	192.728	4		23	122.398	100.994	95		43	184.193	150.228	11		21	159.72	195.403	15		65	166.512	101.465	116
25	125.805	64.498	289		9	9.987	245.099	366		34	70.953	34.585	157		35	202.005	192.001	78		34	191	194	5		23	122.393	101.124	96		43	184.772	149.432	12		21	159.665	195.875	16		65	166.609	101.538	117
25	125.83	64.608	290		9	10.287	245.256	367		34	71.603	34.838	158		35	201.941	192.111	79		34	193.237	195.957	6		23	122.701	101.265	97		43	185.79	150.536	13		21	159.402	195.576	17		65	165.997	100.877	118
25	125.686	64.792	291		9	10.035	245.069	368		34	71.437	34.986	159		35	201.793	192.166	80		34	194.916	196.691	7		23	122.708	101.093	98		43	187.443	148.397	14		21	158.845	195.873	18		65	166.876	101.707	119
25	125.537	64.62	292		9	9.875	244.67	369		34	71.796	35.136	160		35	202.286	191.919	81		34	195.494	197.657	8		23	122.371	101.482	99		43	186.972	148.807	15		21	159.097	195.545	19		65	166.091	101.123	120
25	125.316	64.595	293		9	9.785	245.353	370		34	71.402	36.304	161		35	202.68	192.031	82		34	194.738	196.335	9		23	121.952	101.356	100		43	184.719	150.998	16		21	159.612	195.268	20		65	166.56	101.278	121
25	125.756	64.567	294		9	9.964	245.321	371		34	71.22	35.908	162		38	155.368	193.521	0		34	193.611	195.691	10		23	121.828	101.756	101		43	186.606	148.626	17		21	159.803	195.263	21		65	167.131	101.848	122
25	125.439	64.164	295		9	10.107	244.805	372		34	71.969	35.264	163		38	153.137	195.413	1		34	194.744	197.402	11		23	122.128	101.356	102		43	186.089	150.823	18		21	159.06	195.635	22		65	166.585	101.727	123
[truncated: 976,621+ more rows]

[truncated: 4 more sheets: Supplementary Fig. 5b, Supplementary Fig. 6, Supplementary Fig. 7, Supplementary Fig. 8 ]
